# Supplementary material for: Transcriptome signatures from discordant sibling pairs reveal changes in peripheral blood immune cell composition in Autism Spectrum Disorder
Source: Transl Psychiatry. 2020 Apr 14;10:106. doi: 10.1038/s41398-020-0778-x (PMC7156413; doi:10.1038/s41398-020-0778-x)
Supplement: Supplementary file 2 — Supplementary Tables [file 41398_2020_778_MOESM2_ESM.xlsx]

## Sheet: S1 PC variance 
Fraction of the variance explained by the first five PCA components for each covariate
	GEPC1 (24%)	GEPC2 (15%)	GEPC3 (10%)	GEPC4 (8%)	GEPC5 (4%)
Family	0.72	0.87	0.59	0.62	0.7
Ethnicity	0.04	0.12	0.04	0.07	0.01
Age	0.09	0.05	0.04	0.01	0
Gender	0.01	0.01	0	0	0.01
Lane	0.01	0.02	0	0.01	0.03
Batch	0	0	0.01	0	0
Pool	0	0	0.01	0	0.01
Center	0.06	0.24	0.14	0.13	0.09
RNAµg	0.04	0	0.01	0	0.01
RIN	0.13	0.02	0.05	0.01	0.01
Diagnosis	0	0	0	0.01	0

## Sheet: S2 DEGs discordant sibs
Full list of DEGs based on the analysis of RNASeq from 76 discordant sibling pairs
GeneID	Symbol	Name	No Cell Composition adjustment				xCell enrichment
			logFC	Pvalue	FDR	Rank	logFC	Pvalue	FDR	Rank
3149	ENSG00000029993	HMGB3	-0.306081	6.15282e-08	0.000898804	1	-0.249525	2.0172e-05	0.153807	1
10316	ENSG00000171596	NMUR1	-0.344859	3.29818e-06	0.0240899	2	-0.224277	2.10579e-05	0.153807	2
5799	ENSG00000155093	PTPRN2	0.294171	6.47089e-06	0.0284414	3	0.289864	3.35531e-05	0.163381	3
4818	ENSG00000105374	NKG7	-0.355118	8.00833e-06	0.0284414	4	-0.206629	0.00067139	0.993261	8
80119	ENSG00000140451	PIF1	-0.413274	1.04609e-05	0.0284414	5	-0.298618	0.00075448	0.993261	11
3824	ENSG00000134539	KLRD1	-0.240356	1.23426e-05	0.0284414	6	-0.144628	0.000739102	0.993261	10
51303	ENSG00000134285	FKBP11	-0.209592	1.36288e-05	0.0284414	7	-0.158516	0.00131003	0.993261	18
10578	ENSG00000115523	GNLY	-0.451323	1.75372e-05	0.032023	8	-0.301808	0.000575672	0.993261	6
9022	ENSG00000169583	CLIC3	-0.41514	2.07053e-05	0.0336071	9	-0.268874	0.00169469	0.997604	24
7873	ENSG00000145050	MANF	-0.176232	2.68822e-05	0.0392696	10	-0.140744	0.00135989	0.993261	20
10417	ENSG00000159674	SPON2	-0.43332	4.00723e-05	0.053216	11	-0.290409	0.000618887	0.993261	7
613038	ENSG00000258130	LOC613038	-0.229319	4.46126e-05	0.0543084	12	-0.206399	0.0007382	0.993261	9
256957	ENSG00000270379	HEATR9	-0.401444	5.28873e-05	0.0594291	13	-0.278724	0.00274592	0.997604	35
79586	ENSG00000123989	CHPF	-0.30137	7.70063e-05	0.0729657	14	-0.228757	0.00403989	0.997604	50
5551	ENSG00000180644	PRF1	-0.333831	7.78049e-05	0.0729657	15	-0.192837	0.0030452	0.997604	38
6351	ENSG00000275302	CCL4	-0.320703	8.03383e-05	0.0729657	16	-0.173312	0.00478221	0.997604	66
83888	ENSG00000137441	FGFBP2	-0.400967	8.75703e-05	0.0729657	17	-0.234874	0.00437145	0.997604	57
3982	ENSG00000105370	LIM2	-0.407619	9.30233e-05	0.0729657	18	-0.273971	0.00380977	0.997604	46
4267	ENSG00000002586	CD99	-0.161918	9.49034e-05	0.0729657	19	-0.113171	0.0050876	0.997604	68
23753	ENSG00000128228	SDF2L1	-0.187574	0.000116602	0.0851661	20	-0.160222	0.00228573	0.997604	29
51148	ENSG00000167123	CERCAM	-0.384431	0.000142493	0.0991209	21	-0.320345	0.00108697	0.993261	13
56005	ENSG00000074842	MYDGF	-0.163236	0.000154737	0.101476	22	-0.135068	0.00373305	0.997604	45
11126	ENSG00000117281	CD160	-0.359506	0.000159772	0.101476	23	-0.26814	0.00133204	0.993261	19
10682	ENSG00000147155	EBP	-0.165821	0.000179107	0.105668	24	-0.0950673	0.0199142	0.997604	229
84681	ENSG00000137133	HINT2	-0.162413	0.000180839	0.105668	25	-0.125054	0.00445321	0.997604	59
29988	ENSG00000136856	SLC2A8	-0.188528	0.000201938	0.113458	26	-0.143565	0.00624175	0.997604	84
10870	ENSG00000126264	HCST	-0.186257	0.000217234	0.117532	27	-0.130664	0.00885614	0.997604	112
57823	ENSG00000026751	SLAMF7	-0.22443	0.000228746	0.11934	28	-0.136339	0.013164	0.997604	162
631	ENSG00000125864	BFSP1	-0.35602	0.000242612	0.12221	29	-0.268733	0.00631857	0.997604	87
9172	ENSG00000036448	MYOM2	-0.6516	0.000256451	0.12274	30	-0.595831	0.00222803	0.997604	28
54796	ENSG00000173068	BNC2	-0.437612	0.000260469	0.12274	31	-0.29267	0.00287235	0.997604	37
343413	ENSG00000181036	FCRL6	-0.336028	0.000281276	0.128403	32	-0.23345	0.00120492	0.993261	15
100130872		LOC100130872	-0.241594	0.000318286	0.140092	33	-0.137773	0.00954136	0.997604	122
440434	ENSG00000274487	LOC440434	0.146569	0.000326063	0.140092	34	0.123711	0.00468372	0.997604	65
5959	ENSG00000135437	RDH5	0.289332	0.000350201	0.141247	35	0.259696	0.00366603	0.997604	44
53637	ENSG00000180739	S1PR5	-0.290924	0.000389143	0.141247	36	-0.153554	0.0133587	0.997604	163
54939	ENSG00000140365	COMMD4	-0.167141	0.00038962	0.141247	37	-0.151111	0.00161013	0.997604	22
9289	ENSG00000205336	ADGRG1	-0.347648	0.000395571	0.141247	38	-0.211975	0.00557817	0.997604	76
375704	ENSG00000168913	ENHO	-0.352902	0.000399888	0.141247	39	-0.323371	0.00311055	0.997604	39
6241	ENSG00000171848	RRM2	-0.272439	0.000401727	0.141247	40	-0.214995	0.00587706	0.997604	80
3490	ENSG00000163453	IGFBP7	-0.219894	0.000408775	0.141247	41	-0.152081	0.0131183	0.997604	159
55501	ENSG00000136213	CHST12	-0.222752	0.000419566	0.141247	42	-0.138884	0.0188205	0.997604	211
2064	ENSG00000141736	ERBB2	-0.265245	0.000420648	0.141247	43	-0.19832	0.00118783	0.993261	14
117157	ENSG00000198574	SH2D1B	-0.297155	0.000425444	0.141247	44	-0.172407	0.00919444	0.997604	114
54938	ENSG00000104835	SARS2	-0.178641	0.000498827	0.158016	45	-0.155302	0.00258949	0.997604	34
23209	ENSG00000100427	MLC1	-0.281222	0.00050579	0.158016	46	-0.199509	0.00418033	0.997604	53
170487	ENSG00000182584	ACTL10	-0.251097	0.000508404	0.158016	47	-0.21354	0.00590491	0.997604	81
254552	ENSG00000167799	NUDT8	-0.306595	0.000582363	0.170984	48	-0.217729	0.0166054	0.997604	192
7494	ENSG00000100219	XBP1	-0.154914	0.000598719	0.170984	49	-0.103511	0.0196318	0.997604	225
8787	ENSG00000108370	RGS9	-0.308951	0.000631364	0.170984	50	-0.187767	0.0193305	0.997604	217
4726	ENSG00000145494	NDUFS6	-0.15481	0.000651067	0.170984	51	-0.130366	0.00630631	0.997604	86
30009	ENSG00000073861	TBX21	-0.272063	0.000670377	0.170984	52	-0.152516	0.0154654	0.997604	180
125875	ENSG00000160318	CLDND2	-0.332595	0.000670669	0.170984	53	-0.210165	0.0159799	0.997604	186
645432	ENSG00000205784	ARRDC5	-0.170115	0.000677309	0.170984	54	-0.152019	0.00420338	0.997604	54
4684	ENSG00000149294	NCAM1	-0.263188	0.000682127	0.170984	55	-0.150135	0.0298815	0.997604	353
666	ENSG00000176720	BOK	-0.511318	0.000694317	0.170984	56	-0.355935	0.0165008	0.997604	188
1380	ENSG00000117322	CR2	0.211289	0.000695876	0.170984	57	0.0957271	0.0569124	0.997604	700
421	ENSG00000099889	ARVCF	-0.305068	0.000708482	0.170984	58	-0.242109	0.00396204	0.997604	48
54899	ENSG00000168297	PXK	0.170106	0.000712021	0.170984	59	0.124637	0.0165749	0.997604	191
284106	ENSG00000277972	CISD3	-0.16141	0.000721657	0.170984	60	-0.106729	0.0283556	0.997604	338
100505549		LOC100505549	0.12023	0.000762097	0.170984	61	0.100159	0.00550101	0.997604	73
100	ENSG00000196839	ADA	-0.17636	0.000773089	0.170984	62	-0.120905	0.0202127	0.997604	236
113130	ENSG00000146670	CDCA5	-0.321041	0.00077517	0.170984	63	-0.277644	0.00693118	0.997604	96
10391	ENSG00000103647	CORO2B	0.359094	0.000777715	0.170984	64	0.157293	0.0748503	0.997604	928
27087	ENSG00000109956	B3GAT1	-0.463635	0.0007799	0.170984	65	-0.351524	0.00686566	0.997604	94
25864	ENSG00000248487	ABHD14A	-0.189126	0.000780226	0.170984	66	-0.134658	0.014993	0.997604	175
9242	ENSG00000178860	MSC	-0.350003	0.000793935	0.170984	67	-0.236726	0.0254116	0.997604	302
29085	ENSG00000054148	PHPT1	-0.148951	0.000795929	0.170984	68	-0.123333	0.00739932	0.997604	98
151903	ENSG00000160799	CCDC12	-0.129116	0.000844679	0.178827	69	-0.107623	0.00652328	0.997604	89
80183	ENSG00000102445	RUBCNL	0.186347	0.000862601	0.180013	70	0.121344	0.035954	0.997604	419
10907	ENSG00000141759	TXNL4A	-0.107559	0.000891251	0.183048	71	-0.0929272	0.0044256	0.997604	58
25886	ENSG00000164087	POC1A	-0.218781	0.000902209	0.183048	72	-0.18297	0.00937829	0.997604	118
51239	ENSG00000213337	ANKRD39	-0.17272	0.000955023	0.188065	73	-0.10921	0.0389922	0.997604	455
3002	ENSG00000100453	GZMB	-0.321248	0.000964356	0.188065	74	-0.167368	0.0184133	0.997604	207
50618	ENSG00000198399	ITSN2	0.116279	0.000974348	0.188065	75	0.094779	0.00686459	0.997604	93
8208	ENSG00000159259	CHAF1B	-0.203319	0.000978432	0.188065	76	-0.153726	0.0171599	0.997604	196
28960	ENSG00000110063	DCPS	-0.130286	0.00100961	0.188988	77	-0.114816	0.00426783	0.997604	56
100128644			0.413012	0.00101194	0.188988	78	0.421739	0.00215647	0.997604	27
6748	ENSG00000180879	SSR4	-0.125911	0.001036	0.188988	79	-0.10121	0.0105514	0.997604	132
112495	ENSG00000155115	GTF3C6	-0.119356	0.00105661	0.188988	80	-0.109183	0.00249134	0.997604	32
388512	ENSG00000187912	CLEC17A	0.205531	0.00105892	0.188988	81	0.086511	0.0474379	0.997604	570
5079	ENSG00000196092	PAX5	0.248749	0.00106086	0.188988	82	0.0798948	0.123862	0.997604	1589
59352	ENSG00000133067	LGR6	-0.310001	0.00107691	0.189536	83	-0.198746	0.00953219	0.997604	121
9232	ENSG00000164611	PTTG1	-0.240968	0.00110403	0.191996	84	-0.171576	0.019633	0.997604	226
148252	ENSG00000176490	DIRAS1	0.337978	0.00111917	0.192339	85	0.234925	0.0130576	0.997604	158
6565	ENSG00000163406	SLC15A2	0.150092	0.00113997	0.193636	86	0.0852978	0.0519403	0.997604	633
79078	ENSG00000164008	C1orf50	-0.132784	0.00117562	0.194359	87	-0.123834	0.00541047	0.997604	72
919	ENSG00000198821	CD247	-0.158223	0.00117687	0.194359	88	-0.0762622	0.0533664	0.997604	652
332	ENSG00000089685	BIRC5	-0.374612	0.00118414	0.194359	89	-0.305069	0.0114042	0.997604	142
5831	ENSG00000183010	PYCR1	-0.287598	0.00122214	0.196517	90	-0.273347	0.00399934	0.997604	49
11098	ENSG00000150687	PRSS23	-0.349134	0.00123543	0.196517	91	-0.187397	0.0348326	0.997604	404
9304	ENSG00000277194	SNORD22	0.318839	0.00124602	0.196517	92	0.338006	0.00124311	0.993261	16
87769	ENSG00000134864	GGACT	-0.164396	0.0012511	0.196517	93	-0.10281	0.0474085	0.997604	569
9249	ENSG00000162496	DHRS3	-0.176038	0.00129814	0.200481	94	-0.123908	0.0276951	0.997604	328
79885	ENSG00000163517	HDAC11	-0.128604	0.00130768	0.200481	95	-0.110645	0.00989362	0.997604	126
79019	ENSG00000100162	CENPM	-0.360604	0.00133428	0.200481	96	-0.324494	0.00665481	0.997604	91
387521	ENSG00000240849	TMEM189	-0.122304	0.00133789	0.200481	97	-0.0907853	0.0234401	0.997604	276
117584	ENSG00000092871	RFFL	0.194167	0.00134496	0.200481	98	0.160689	0.0109454	0.997604	136
115350	ENSG00000163534	FCRL1	0.26823	0.00138194	0.203913	99	0.118472	0.0412761	0.997604	479
9789	ENSG00000118363	SPCS2	-0.0844208	0.00142906	0.208756	100	-0.0754263	0.00567249	0.997604	77
7512	ENSG00000122121	XPNPEP2	-0.24724	0.00148591	0.214912	101	-0.14504	0.0532727	0.997604	648
4145	ENSG00000007264	MATK	-0.209496	0.00151641	0.217174	102	-0.102849	0.0427355	0.997604	498
54952	ENSG00000180098	TRNAU1AP	-0.092903	0.00155693	0.218576	103	-0.0796163	0.0102124	0.997604	129
9873	ENSG00000137478	FCHSD2	0.111758	0.00155788	0.218576	104	0.0581996	0.0890444	0.997604	1104
56924	ENSG00000137843	PAK6	-0.295232	0.00157109	0.218576	105	-0.183872	0.0272369	0.997604	324
7371	ENSG00000143179	UCK2	-0.136454	0.00161628	0.222741	106	-0.0982156	0.0217614	0.997604	255
6352	ENSG00000271503	CCL5	-0.221455	0.00170498	0.232769	107	-0.11354	0.0446204	0.997604	525
414332	ENSG00000187922	LCN10	0.23302	0.0017952	0.242818	108	0.115463	0.0392338	0.997604	459
254359	ENSG00000174165	ZDHHC24	-0.165043	0.00185037	0.247955	109	-0.143041	0.0131448	0.997604	160
3045	ENSG00000223609	HBD	0.490704	0.00186713	0.247955	110	0.371821	0.0263525	0.997604	311
26047	ENSG00000174469	CNTNAP2	0.20755	0.00190931	0.251272	111	0.132754	0.0520417	0.997604	636
387893	ENSG00000183955	KMT5A	-0.0851298	0.00194205	0.253299	112	-0.0633507	0.0283709	0.997604	340
28972	ENSG00000114902	SPCS1	-0.108778	0.00197479	0.253791	113	-0.0944964	0.0093348	0.997604	117
85462	ENSG00000137460	FHDC1	0.200253	0.00198644	0.253791	114	0.187127	0.00692417	0.997604	95
7272	ENSG00000112742	TTK	-0.347645	0.00199795	0.253791	115	-0.319978	0.00992908	0.997604	127
9319	ENSG00000071539	TRIP13	-0.146784	0.00203963	0.256852	116	-0.118901	0.0201913	0.997604	235
5244	ENSG00000005471	ABCB4	0.219651	0.00206298	0.257573	117	0.079358	0.127147	0.997604	1639
23423	ENSG00000166557	TMED3	-0.130212	0.0023046	0.284735	118	-0.0866934	0.0351971	0.997604	409
23677	ENSG00000130147	SH3BP4	-0.239341	0.00231952	0.284735	119	-0.245599	0.00321786	0.997604	41
8031	ENSG00000266412	NCOA4	0.153879	0.00237944	0.289235	120	0.149281	0.00522885	0.997604	70
79763	ENSG00000063241	ISOC2	-0.146411	0.0024149	0.289235	121	-0.12958	0.0113137	0.997604	141
991	ENSG00000117399	CDC20	-0.364401	0.00241981	0.289235	122	-0.286906	0.0199558	0.997604	231
55615	ENSG00000186654	PRR5	-0.184283	0.00243537	0.289235	123	-0.136889	0.0308763	0.997604	364
100506668	ENSG00000248008	NRAV	-0.202218	0.00248258	0.29086	124	-0.133073	0.0502237	0.997604	609
924	ENSG00000173762	CD7	-0.181998	0.00250968	0.29086	125	-0.128451	0.0382104	0.997604	446
51537	ENSG00000242114	MTFP1	-0.133815	0.00252707	0.29086	126	-0.087712	0.0419056	0.997604	487
339789	ENSG00000236790	LINC00299	-0.250939	0.00254028	0.29086	127	-0.16272	0.0266407	0.997604	317
2735	ENSG00000111087	GLI1	0.242802	0.00254861	0.29086	128	0.187793	0.0223371	0.997604	266
220972	ENSG00000165406	MARCH8	0.164389	0.00260127	0.29321	129	0.1151	0.0323577	0.997604	377
387895		LINC00944	-0.420309	0.00262392	0.29321	130	-0.246998	0.0565792	0.997604	695
692063	ENSG00000206799	SNORA32	0.314826	0.00264333	0.29321	131	0.312198	0.00415198	0.997604	51
84954	ENSG00000008382	MPND	-0.14228	0.00270589	0.29321	132	-0.123591	0.0140499	0.997604	169
3028	ENSG00000072506	HSD17B10	-0.122698	0.00271011	0.29321	133	-0.103109	0.0152094	0.997604	179
128240	ENSG00000163382	NAXE	-0.117097	0.00271077	0.29321	134	-0.095581	0.0165053	0.997604	189
54993	ENSG00000176371	ZSCAN2	-0.0892242	0.00272232	0.29321	135	-0.0785768	0.00960362	0.997604	124
79368	ENSG00000132704	FCRL2	0.232159	0.00274728	0.29321	136	0.100265	0.0477037	0.997604	575
5101	ENSG00000184226	PCDH9	0.329104	0.00274985	0.29321	137	0.122273	0.115672	0.997604	1487
51157	ENSG00000213015	ZNF580	-0.165724	0.00277192	0.293422	138	-0.152056	0.0100104	0.997604	128
1521	ENSG00000172543	CTSW	-0.217224	0.00280746	0.295046	139	-0.131323	0.0478803	0.997604	579
84824	ENSG00000132185	FCRLA	0.220192	0.00283886	0.296215	140	0.0845847	0.0475768	0.997604	573
84266	ENSG00000125652	ALKBH7	-0.15879	0.00287184	0.29753	141	-0.142583	0.0110301	0.997604	137
5729	ENSG00000168229	PTGDR	-0.250259	0.00291091	0.298171	142	-0.105399	0.0908134	0.997604	1130
81926	ENSG00000129968	ABHD17A	-0.161988	0.0029221	0.298171	143	-0.103563	0.0529646	0.997604	644
100130097		KIF28P	0.311573	0.00300123	0.298171	144	0.330709	0.00239775	0.997604	30
10755	ENSG00000123159	GIPC1	-0.137183	0.00300819	0.298171	145	-0.109401	0.0194254	0.997604	219
5111	ENSG00000132646	PCNA	-0.117247	0.00301435	0.298171	146	-0.0679519	0.0617574	0.997604	753
4521	ENSG00000106268	NUDT1	-0.129357	0.00305989	0.298171	147	-0.114576	0.0133756	0.997604	164
153020	ENSG00000138670	RASGEF1B	0.202508	0.0030683	0.298171	148	0.152616	0.0278462	0.997604	331
54512	ENSG00000178896	EXOSC4	-0.162778	0.00307286	0.298171	149	-0.162676	0.00646085	0.997604	88
8733	ENSG00000197858	GPAA1	-0.114964	0.00307902	0.298171	150	-0.0953214	0.0171695	0.997604	198
26608	ENSG00000106638	TBL2	-0.0910698	0.00308213	0.298171	151	-0.0838561	0.0103726	0.997604	131
3014	ENSG00000188486	H2AFX	-0.166743	0.00312846	0.300662	152	-0.12362	0.0337971	0.997604	387
100505865		LINC00920	-0.244583	0.00322734	0.308137	153	-0.21995	0.00791729	0.997604	102
2793	ENSG00000167083	GNGT2	-0.162784	0.00328133	0.308348	154	-0.103598	0.0431824	0.997604	504
9235	ENSG00000008517	IL32	-0.182464	0.00329047	0.308348	155	-0.136719	0.0178446	0.997604	203
100616135	ENSG00000264024	MIR4507	0.372654	0.00329287	0.308348	156	0.217988	0.0733565	0.997604	903
8438	ENSG00000085999	RAD54L	-0.256496	0.00335989	0.310266	157	-0.198517	0.021185	0.997604	244
317	ENSG00000120868	APAF1	0.143053	0.00339289	0.310266	158	0.149573	0.0016668	0.997604	23
144165	ENSG00000139174	PRICKLE1	0.208221	0.00339828	0.310266	159	0.0711152	0.216081	0.997604	2957
406991	ENSG00000284190	MIR21	0.291084	0.0034003	0.310266	160	0.292835	0.00660834	0.997604	90
7351	ENSG00000175567	UCP2	-0.157984	0.00346617	0.310266	161	-0.167041	0.00189593	0.997604	26
126299	ENSG00000131116	ZNF428	-0.139947	0.00347298	0.310266	162	-0.113493	0.0222664	0.997604	265
1396	ENSG00000213145	CRIP1	-0.168745	0.00351836	0.310266	163	-0.120318	0.0468078	0.997604	553
6696	ENSG00000118785	SPP1	0.559536	0.00354532	0.310266	164	0.610734	0.00313967	0.997604	40
283777	ENSG00000283597	FAM169B	0.240714	0.00355909	0.310266	165	0.196863	0.0200556	0.997604	233
25804	ENSG00000130520	LSM4	-0.109855	0.00357662	0.310266	166	-0.0804819	0.0344779	0.997604	396
2305	ENSG00000111206	FOXM1	-0.175871	0.00361687	0.310266	167	-0.163358	0.00593765	0.997604	82
51348	ENSG00000150045	KLRF1	-0.315764	0.00362755	0.310266	168	-0.157661	0.0692512	0.997604	853
7390	ENSG00000188690	UROS	-0.107092	0.00363231	0.310266	169	-0.0861378	0.0254014	0.997604	301
199990	ENSG00000162585	FAAP20	-0.101403	0.00364208	0.310266	170	-0.102322	0.00670975	0.997604	92
79156	ENSG00000166289	PLEKHF1	-0.19175	0.00365385	0.310266	171	-0.0830074	0.149032	0.997604	1941
2954	ENSG00000100577	GSTZ1	-0.13854	0.00366136	0.310266	172	-0.172591	0.00040794	0.993261	5
5300	ENSG00000127445	PIN1	-0.108796	0.00369132	0.310266	173	-0.0786112	0.0464669	0.997604	550
10024	ENSG00000135451	TROAP	-0.320247	0.00369567	0.310266	174	-0.312393	0.00940975	0.997604	119
8500	ENSG00000131626	PPFIA1	0.106705	0.00377501	0.311153	175	0.100405	0.00550905	0.997604	75
100506661			0.205355	0.00377566	0.311153	176	0.186872	0.0131555	0.997604	161
54946	ENSG00000114544	SLC41A3	-0.103433	0.00380457	0.311153	177	-0.0861852	0.0146297	0.997604	172
80314	ENSG00000120616	EPC1	0.12395	0.0038304	0.311153	178	0.102274	0.0271004	0.997604	323
6927	ENSG00000135100	HNF1A	-0.197581	0.00387041	0.311153	179	-0.205795	0.00426296	0.997604	55
10965	ENSG00000119673	ACOT2	-0.148805	0.00387562	0.311153	180	-0.104092	0.0386562	0.997604	452
2595	ENSG00000214013	GANC	0.119082	0.00390321	0.311153	181	0.0685306	0.104671	0.997604	1338
440461		LOC440461	-0.176448	0.0039295	0.311153	182	-0.133123	0.0431524	0.997604	502
8530	ENSG00000077984	CST7	-0.255665	0.00393576	0.311153	183	-0.207786	0.0166259	0.997604	193
23233	ENSG00000144036	EXOC6B	0.232412	0.0039428	0.311153	184	0.199181	0.023674	0.997604	281
11014	ENSG00000136240	KDELR2	-0.0814659	0.00394472	0.311153	185	-0.0715953	0.0171676	0.997604	197
120071	ENSG00000165905	LARGE2	0.190026	0.00396184	0.311153	186	0.0786273	0.0500189	0.997604	604
5362	ENSG00000076356	PLXNA2	0.243044	0.00403951	0.313369	187	0.20301	0.0234741	0.997604	278
140947	ENSG00000251380	DCANP1	-0.247708	0.00404857	0.313369	188	-0.21323	0.0213723	0.997604	249
4669	ENSG00000108784	NAGLU	-0.108229	0.00405441	0.313369	189	-0.0932737	0.0183358	0.997604	205
26959	ENSG00000105856	HBP1	0.131549	0.0040992	0.3149	190	0.110498	0.0175843	0.997604	202
23299	ENSG00000185963	BICD2	0.0992944	0.00413549	0.3149	191	0.0816458	0.0223792	0.997604	267
262	ENSG00000123505	AMD1	0.106374	0.00413889	0.3149	192	0.102701	0.00764557	0.997604	100
115286	ENSG00000144741	SLC25A26	-0.0981963	0.00419052	0.317177	193	-0.0838844	0.0149962	0.997604	176
286262	ENSG00000176058	TPRN	-0.146318	0.00429965	0.321909	194	-0.120315	0.0252217	0.997604	296
25909	ENSG00000153207	AHCTF1	0.140332	0.00429986	0.321909	195	0.112397	0.0248447	0.997604	291
387680	ENSG00000099290	WASHC2A	0.22239	0.00431915	0.321909	196	0.215555	0.0125528	0.997604	155
84305	ENSG00000170473	PYM1	-0.0998384	0.00441305	0.324312	197	-0.0760567	0.0308845	0.997604	365
387882	ENSG00000235162	C12orf75	-0.184508	0.00444407	0.324312	198	-0.0867153	0.136749	0.997604	1781
83988	ENSG00000104490	NCALD	-0.152928	0.00446136	0.324312	199	-0.064264	0.1537	0.997604	2012
11076	ENSG00000171368	TPPP	0.237966	0.00446541	0.324312	200	0.272228	0.00184511	0.997604	25
51373	ENSG00000239789	MRPS17	-0.118432	0.00448272	0.324312	201	-0.093227	0.0275423	0.997604	327
10863	ENSG00000042980	ADAM28	0.152352	0.00453743	0.324312	202	0.0948867	0.033328	0.997604	383
286103	ENSG00000255559	ZNF252P-AS1	-0.137864	0.00454719	0.324312	203	-0.134117	0.00880674	0.997604	110
55024	ENSG00000153064	BANK1	0.185272	0.00458683	0.324312	204	0.074276	0.0532904	0.997604	649
4728	ENSG00000110717	NDUFS8	-0.14068	0.00459088	0.324312	205	-0.1051	0.0405401	0.997604	470
1310	ENSG00000082293	COL19A1	0.330245	0.00459954	0.324312	206	0.155328	0.113714	0.997604	1452
1795	ENSG00000088538	DOCK3	0.205769	0.0046266	0.324312	207	0.216121	0.0038192	0.997604	47
5806	ENSG00000163661	PTX3	0.211997	0.00463876	0.324312	208	0.183742	0.021774	0.997604	257
5256	ENSG00000044446	PHKA2	0.0881853	0.0046557	0.324312	209	0.0684622	0.0308925	0.997604	366
26090	ENSG00000100997	ABHD12	-0.113707	0.00468352	0.324312	210	-0.0972669	0.0167847	0.997604	194
83636	ENSG00000131943	C19orf12	-0.0872058	0.00468441	0.324312	211	-0.0540972	0.0651782	0.997604	802
113174	ENSG00000166788	SAAL1	-0.116085	0.00473521	0.326283	212	-0.100588	0.0119743	0.997604	146
100652768		LOC100652768	0.17722	0.00492191	0.332021	213	0.174307	0.0117117	0.997604	143
51596	ENSG00000112514	CUTA	-0.127333	0.00496351	0.332021	214	-0.102385	0.0252526	0.997604	297
931	ENSG00000156738	MS4A1	0.225709	0.00497478	0.332021	215	0.120874	0.029898	0.997604	354
55691	ENSG00000151474	FRMD4A	0.142898	0.00498701	0.332021	216	0.120479	0.0253297	0.997604	300
26528	ENSG00000071626	DAZAP1	-0.0831995	0.00500946	0.332021	217	-0.0585006	0.047403	0.997604	568
25915	ENSG00000178057	NDUFAF3	-0.129223	0.0050116	0.332021	218	-0.128308	0.00550482	0.997604	74
23397	ENSG00000121152	NCAPH	-0.249161	0.0050312	0.332021	219	-0.163955	0.0675022	0.997604	833
7273	ENSG00000155657	TTN	0.12802	0.00504982	0.332021	220	0.115673	0.0126653	0.997604	157
9623	ENSG00000213231	TCL1B	0.304427	0.00505674	0.332021	221	0.161651	0.0869006	0.997604	1078
5730	ENSG00000107317	PTGDS	-0.321659	0.00507037	0.332021	222	-0.245256	0.0278912	0.997604	334
113179	ENSG00000213638	ADAT3	-0.266725	0.00509651	0.332021	223	-0.268943	0.0105741	0.997604	133
5212	ENSG00000205221	VIT	-0.370828	0.00511017	0.332021	224	-0.220457	0.080145	0.997604	995
222389	ENSG00000165626	BEND7	0.338373	0.00512903	0.332021	225	0.278383	0.0288247	0.997604	342
150684	ENSG00000173163	COMMD1	-0.133429	0.00513668	0.332021	226	-0.121979	0.019429	0.997604	220
80310	ENSG00000170962	PDGFD	-0.251165	0.00524271	0.334435	227	-0.138901	0.0645367	0.997604	794
9645	ENSG00000133816	MICAL2	0.169437	0.00524467	0.334435	228	0.123934	0.041676	0.997604	485
89910	ENSG00000151148	UBE3B	0.0631551	0.00524648	0.334435	229	0.0555971	0.0192355	0.997604	215
81037	ENSG00000049656	CLPTM1L	-0.076968	0.00526561	0.334435	230	-0.059869	0.0350329	0.997604	406
1869	ENSG00000101412	E2F1	-0.23537	0.00531496	0.336108	231	-0.212172	0.0125248	0.997604	154
146542	ENSG00000229809	ZNF688	-0.11727	0.00534684	0.336125	232	-0.0917077	0.0414578	0.997604	483
3004	ENSG00000197540	GZMM	-0.199511	0.00536125	0.336125	233	-0.125331	0.0741266	0.997604	915
7419	ENSG00000078668	VDAC3	-0.0790586	0.00541291	0.337913	234	-0.0475893	0.0953616	0.997604	1192
10477	ENSG00000170035	UBE2E3	-0.0852122	0.00549385	0.340337	235	-0.0776982	0.0212675	0.997604	246
100652781		SNX29P1	0.241089	0.00549833	0.340337	236	0.100336	0.130724	0.997604	1694
79006	ENSG00000103260	METRN	-0.237006	0.00555809	0.341598	237	-0.159328	0.0803448	0.997604	996
1848	ENSG00000139318	DUSP6	0.176875	0.00556547	0.341598	238	0.163023	0.00885308	0.997604	111
23138	ENSG00000145911	N4BP3	0.189179	0.00560219	0.342414	239	0.10961	0.0967112	0.997604	1215
2958	ENSG00000140307	GTF2A2	-0.0968929	0.00566994	0.344681	240	-0.0769961	0.0394403	0.997604	463
1416	ENSG00000100058	CRYBB2P1	-0.0987313	0.00568649	0.344681	241	-0.0848343	0.0208379	0.997604	241
126792	ENSG00000176022	B3GALT6	-0.115645	0.00571159	0.344772	242	-0.0874123	0.0419579	0.997604	488
100131655	ENSG00000264278	LOC100131655	-0.149854	0.00574075	0.345026	243	-0.148488	0.00933108	0.997604	116
5581	ENSG00000171132	PRKCE	0.174655	0.00576469	0.345026	244	0.0990851	0.12577	0.997604	1616
51021	ENSG00000182180	MRPS16	-0.0790076	0.00578665	0.345026	245	-0.0633782	0.0353523	0.997604	413
10252	ENSG00000164056	SPRY1	0.291566	0.00586113	0.347373	246	0.222011	0.0375105	0.997604	438
1155	ENSG00000105254	TBCB	-0.0903356	0.00587357	0.347373	247	-0.0613824	0.0689384	0.997604	851
8459	ENSG00000128294	TPST2	-0.0947717	0.00601279	0.354173	248	-0.0716885	0.0437903	0.997604	512
11186	ENSG00000068028	RASSF1	-0.126488	0.00608731	0.357122	249	-0.0624132	0.120072	0.997604	1544
7083	ENSG00000167900	TK1	-0.282393	0.00619012	0.360272	250	-0.240048	0.0241621	0.997604	286
23075	ENSG00000133789	SWAP70	0.121849	0.00619032	0.360272	251	0.0610657	0.0953973	0.997604	1193
8529	ENSG00000186115	CYP4F2	0.26477	0.00623132	0.361219	252	0.266269	0.00626526	0.997604	85
55073		LRRC37A4P	0.143291	0.00626733	0.36187	253	0.109507	0.0435131	0.997604	510
692073	ENSG00000280498	SNORA16A	0.203706	0.00635027	0.365216	254	0.200839	0.0075978	0.997604	99
55143	ENSG00000134690	CDCA8	-0.189171	0.00641603	0.36755	255	-0.14708	0.0418668	0.997604	486
7752	ENSG00000010539	ZNF200	0.120085	0.00656481	0.373742	256	0.102508	0.0222287	0.997604	262
122509	ENSG00000165948	IFI27L1	-0.187084	0.00657529	0.373742	257	-0.138007	0.0593207	0.997604	729
51237	ENSG00000170476	MZB1	-0.277159	0.00676302	0.382923	258	-0.308985	0.00460849	0.997604	64
54344	ENSG00000179085	DPM3	-0.155162	0.00683194	0.383938	259	-0.129943	0.0375482	0.997604	439
84320	ENSG00000230124	ACBD6	-0.0974865	0.0068335	0.383938	260	-0.0871429	0.0158774	0.997604	184
92579	ENSG00000141349	G6PC3	-0.116209	0.00687916	0.384731	261	-0.106106	0.0200343	0.997604	232
116540	ENSG00000204822	MRPL53	-0.127236	0.00690029	0.384731	262	-0.117671	0.022171	0.997604	261
8318	ENSG00000093009	CDC45	-0.340507	0.00695077	0.385196	263	-0.238209	0.0723564	0.997604	887
414918	ENSG00000205593	DENND6B	-0.161813	0.00696138	0.385196	264	-0.147004	0.0198706	0.997604	228
5097	ENSG00000156453	PCDH1	-0.294358	0.00699189	0.385425	265	-0.197946	0.047894	0.997604	580
3925	ENSG00000117632	STMN1	-0.137765	0.00709475	0.388646	266	-0.0987488	0.0373486	0.997604	437
2171	ENSG00000164687	FABP5	-0.220167	0.00710354	0.388646	267	-0.190306	0.0301065	0.997604	360
790952	ENSG00000265992	ESRG	0.178345	0.0071313	0.388709	268	0.10436	0.124151	0.997604	1593
3800	ENSG00000168280	KIF5C	0.184078	0.00718475	0.390167	269	0.255623	0.000243582	0.889561	4
10263	ENSG00000167797	CDK2AP2	-0.118645	0.00727176	0.393429	270	-0.080376	0.0623278	0.997604	766
25836	ENSG00000164190	NIPBL	0.0963664	0.00732649	0.394336	271	0.0723445	0.0502582	0.997604	611
10427	ENSG00000138802	SEC24B	0.0874268	0.0073633	0.394336	272	0.0815921	0.0186409	0.997604	209
4702	ENSG00000119421	NDUFA8	-0.108309	0.0073755	0.394336	273	-0.0872482	0.0411878	0.997604	478
1130	ENSG00000143669	LYST	0.133462	0.00741434	0.394336	274	0.123759	0.00843438	0.997604	108
2208	ENSG00000104921	FCER2	0.218102	0.0074235	0.394336	275	0.0573704	0.362759	0.997604	5196
6626	ENSG00000077312	SNRPA	-0.106117	0.00748356	0.394429	276	-0.0968656	0.0123738	0.997604	152
3092	ENSG00000127946	HIP1	0.192451	0.0074956	0.394429	277	0.14826	0.0354642	0.997604	415
5902	ENSG00000099901	RANBP1	-0.0860019	0.00750624	0.394429	278	-0.0610137	0.0501984	0.997604	608
6329	ENSG00000007314	SCN4A	0.28759	0.00756391	0.394821	279	0.123824	0.124294	0.997604	1601
10845	ENSG00000166855	CLPX	0.0899045	0.00759219	0.394821	280	0.0839144	0.0212771	0.997604	247
55165	ENSG00000138180	CEP55	-0.380882	0.00764506	0.394821	281	-0.309693	0.0416714	0.997604	484
121456	ENSG00000227825	SLC9A7P1	0.190486	0.00764882	0.394821	282	0.201486	0.00511332	0.997604	69
3554	ENSG00000115594	IL1R1	0.237013	0.00764886	0.394821	283	0.168738	0.0369977	0.997604	432
7784	ENSG00000188372	ZP3	-0.214302	0.00769858	0.395852	284	-0.227407	0.00829719	0.997604	105
64131	ENSG00000103489	XYLT1	0.122197	0.00774439	0.395852	285	0.116992	0.0192722	0.997604	216
4303	ENSG00000184481	FOXO4	0.104773	0.00775011	0.395852	286	0.0713468	0.0716251	0.997604	880
785	ENSG00000182389	CACNB4	0.36925	0.00779998	0.397011	287	0.366669	0.0107793	0.997604	134
84798	ENSG00000167747	C19orf48	-0.106961	0.00784228	0.397778	288	-0.112766	0.00795127	0.997604	103
952	ENSG00000004468	CD38	-0.211926	0.00787934	0.398275	289	-0.191863	0.0294017	0.997604	349
23308	ENSG00000160223	ICOSLG	0.157536	0.0079359	0.39975	290	0.0394815	0.387048	0.997604	5569
731789		FAM238B	0.231806	0.00797993	0.400587	291	0.196278	0.0378644	0.997604	442
9133	ENSG00000157456	CCNB2	-0.283553	0.00803681	0.401566	292	-0.232749	0.0334629	0.997604	386
23469	ENSG00000118482	PHF3	0.10223	0.00805442	0.401566	293	0.0743561	0.0609528	0.997604	746
387778	ENSG00000204710	SPDYC	0.704926	0.00811893	0.403406	294	0.639408	0.0215602	0.997604	253
163747	ENSG00000162398	LEXM	-0.349681	0.00817339	0.403695	295	-0.21834	0.0824662	0.997604	1025
57728	ENSG00000157796	WDR19	0.126099	0.00818002	0.403695	296	0.100012	0.0410525	0.997604	475
4701	ENSG00000267855	NDUFA7	-0.107383	0.00825128	0.405841	297	-0.085836	0.0451515	0.997604	535
54923	ENSG00000203896	LIME1	-0.190547	0.00829368	0.405869	298	-0.141499	0.0613248	0.997604	749
55272	ENSG00000177971	IMP3	-0.0801172	0.00831245	0.405869	299	-0.0549768	0.0580692	0.997604	710
286257	ENSG00000148362	PAXX	-0.13213	0.00833522	0.405869	300	-0.074037	0.123551	0.997604	1586
55356	ENSG00000163393	SLC22A15	0.200325	0.0084324	0.40795	301	0.181941	0.012227	0.997604	149
65993	ENSG00000074071	MRPS34	-0.0991567	0.0084338	0.40795	302	-0.0783134	0.0462033	0.997604	546
84269	ENSG00000125611	CHCHD5	-0.124512	0.00849264	0.408107	303	-0.112894	0.0278642	0.997604	332
3090	ENSG00000177374	HIC1	-0.306443	0.00851565	0.408107	304	-0.154166	0.180907	0.997604	2409
440456		PLEKHM1P1	0.10306	0.00852085	0.408107	305	0.0918016	0.0263934	0.997604	312
54764	ENSG00000019995	ZRANB1	0.0693099	0.00865177	0.413005	306	0.0615071	0.0252862	0.997604	298
154075	ENSG00000164483	SAMD3	-0.143821	0.00867967	0.413005	307	-0.0303271	0.446696	0.997604	6477
57572	ENSG00000130158	DOCK6	0.215053	0.00885167	0.419086	308	0.150021	0.0891153	0.997604	1105
28958	ENSG00000183978	COA3	-0.105616	0.00886483	0.419086	309	-0.0937582	0.0319156	0.997604	374
65992	ENSG00000198171	DDRGK1	-0.10744	0.00890923	0.419679	310	-0.0865746	0.0490944	0.997604	593
55578	ENSG00000102710	SUPT20H	0.0989266	0.0089442	0.419679	311	0.0916163	0.0126123	0.997604	156
90649	ENSG00000256229	ZNF486	0.127811	0.00896357	0.419679	312	0.131219	0.0095262	0.997604	120
23198	ENSG00000068878	PSME4	0.0694711	0.00901413	0.419801	313	0.0635503	0.0193865	0.997604	218
9693	ENSG00000109756	RAPGEF2	0.153015	0.00902364	0.419801	314	0.138255	0.0214927	0.997604	251
100506713	ENSG00000215067	ALOX12-AS1	0.133977	0.00907197	0.419806	315	0.124025	0.0270144	0.997604	321
79446	ENSG00000176473	WDR25	-0.125621	0.00908353	0.419806	316	-0.119494	0.0212467	0.997604	245
401720	ENSG00000261308	FIGNL2	-0.165531	0.00910998	0.419806	317	-0.155464	0.0236634	0.997604	280
9377	ENSG00000178741	COX5A	-0.0942805	0.00918924	0.42155	318	-0.0733318	0.0558372	0.997604	684
138428	ENSG00000187024	PTRH1	-0.167253	0.00935891	0.42155	319	-0.114589	0.08559	0.997604	1067
100240735	ENSG00000250654	LOC100240735	-0.172744	0.00938044	0.42155	320	-0.144814	0.0431296	0.997604	501
55651	ENSG00000145912	NHP2	-0.100352	0.00940996	0.42155	321	-0.0884799	0.0242237	0.997604	287
161176	ENSG00000176438	SYNE3	0.170381	0.00943993	0.42155	322	0.135359	0.0558169	0.997604	683
55600	ENSG00000179914	ITLN1	0.298451	0.00945056	0.42155	323	0.345	0.0057795	0.997604	78
79174	ENSG00000184164	CRELD2	-0.101536	0.00946069	0.42155	324	-0.0788289	0.0550568	0.997604	673
8202	ENSG00000124151	NCOA3	0.0877844	0.0094906	0.42155	325	0.0333261	0.303142	0.997604	4270
3087	ENSG00000152804	HHEX	0.144419	0.00950223	0.42155	326	0.072176	0.18138	0.997604	2416
4713	ENSG00000099795	NDUFB7	-0.134026	0.00953722	0.42155	327	-0.104484	0.0623827	0.997604	767
1031	ENSG00000123080	CDKN2C	-0.155235	0.0095591	0.42155	328	-0.0789816	0.181435	0.997604	2420
79701	ENSG00000181396	OGFOD3	-0.0722314	0.00956661	0.42155	329	-0.0578384	0.0517305	0.997604	630
23601	ENSG00000258227	CLEC5A	0.264135	0.00958589	0.42155	330	0.188203	0.068923	0.997604	850
4800	ENSG00000001167	NFYA	0.0939842	0.00960284	0.42155	331	0.0830421	0.0346246	0.997604	402
3811	ENSG00000167633	KIR3DL1	-0.461167	0.00961288	0.42155	332	-0.341436	0.0657592	0.997604	810
51659	ENSG00000131153	GINS2	-0.288381	0.00962957	0.42155	333	-0.233743	0.0428005	0.997604	499
3899	ENSG00000144218	AFF3	0.122498	0.0096384	0.42155	334	0.0377889	0.271522	0.997604	3798
5176	ENSG00000132386	SERPINF1	-0.164329	0.0097323	0.422786	335	-0.124254	0.0658087	0.997604	813
254896	ENSG00000173535	LOC254896	0.245476	0.00986334	0.422786	336	0.207649	0.0405462	0.997604	471
84548	ENSG00000269556	TMEM185A	-0.079843	0.00986735	0.422786	337	-0.0808214	0.0143823	0.997604	170
22932	ENSG00000146707	POMZP3	-0.213796	0.00986836	0.422786	338	-0.231402	0.00782285	0.997604	101
84310	ENSG00000146540	C7orf50	-0.132419	0.00989177	0.422786	339	-0.110226	0.0501377	0.997604	606
7767	ENSG00000267680	ZNF224	0.200262	0.00999256	0.422786	340	0.168742	0.0426929	0.997604	497
23640	ENSG00000133265	HSPBP1	-0.140359	0.00999268	0.422786	341	-0.11866	0.0369053	0.997604	430
200185	ENSG00000163463	KRTCAP2	-0.110269	0.0100223	0.422786	342	-0.0838331	0.0560843	0.997604	688
81571	ENSG00000236901	MIR600HG	0.158341	0.0100303	0.422786	343	0.0394167	0.346017	0.997604	4928
25861	ENSG00000095397	WHRN	0.188274	0.0100973	0.422786	344	0.202393	0.00931971	0.997604	115
84883	ENSG00000042286	AIFM2	-0.109414	0.0101053	0.422786	345	-0.0973686	0.0225913	0.997604	269
51013	ENSG00000171311	EXOSC1	-0.0920359	0.0101555	0.422786	346	-0.0646962	0.0881952	0.997604	1093
220001	ENSG00000167992	VWCE	0.385073	0.0101696	0.422786	347	0.326909	0.0432364	0.997604	505
4856	ENSG00000136999	NOV	0.291791	0.0101852	0.422786	348	0.294351	0.0188318	0.997604	212
26297	ENSG00000129158	SERGEF	-0.103175	0.0102113	0.422786	349	-0.0734206	0.0731376	0.997604	895
57538	ENSG00000136383	ALPK3	0.235659	0.0102176	0.422786	350	0.209309	0.0288635	0.997604	343
3112	ENSG00000241106	HLA-DOB	0.188407	0.010221	0.422786	351	0.0449531	0.381082	0.997604	5490
114049	ENSG00000071462	BUD23	-0.0918621	0.0102268	0.422786	352	-0.0823405	0.0208748	0.997604	242
6612	ENSG00000184900	SUMO3	-0.0722799	0.0102294	0.422786	353	-0.0751046	0.0137787	0.997604	165
254050	ENSG00000158113	LRRC43	-0.329635	0.0102455	0.422786	354	-0.162467	0.178926	0.997604	2373
5218	ENSG00000058091	CDK14	0.168124	0.0103797	0.426359	355	0.0739351	0.234266	0.997604	3242
100505994	ENSG00000248323	LUCAT1	0.286547	0.0103904	0.426359	356	0.264146	0.0170454	0.997604	195
57520	ENSG00000138411	HECW2	0.255315	0.0105227	0.429155	357	0.22013	0.0341011	0.997604	392
94107	ENSG00000187713	TMEM203	-0.0679621	0.0105264	0.429155	358	-0.0391309	0.134204	0.997604	1738
339210	ENSG00000214226	C17orf67	0.1541	0.0105467	0.429155	359	0.181421	0.00457635	0.997604	60
29082	ENSG00000254505	CHMP4A	-0.0927774	0.0106559	0.432393	360	-0.0717917	0.0636065	0.997604	779
79639	ENSG00000126106	TMEM53	-0.114587	0.0107067	0.433249	361	-0.0960042	0.0473291	0.997604	565
116236	ENSG00000168792	ABHD15	-0.0956746	0.0107421	0.433484	362	-0.0481181	0.145482	0.997604	1901
90423	ENSG00000250565	ATP6V1E2	-0.145131	0.0107794	0.43379	363	-0.137544	0.0210255	0.997604	243
145748	ENSG00000183060	LYSMD4	-0.115711	0.010842	0.434303	364	-0.101508	0.0278058	0.997604	330
10253	ENSG00000136158	SPRY2	-0.224133	0.0108711	0.434303	365	-0.151885	0.0843576	0.997604	1056
79801	ENSG00000171241	SHCBP1	-0.144446	0.010882	0.434303	366	-0.0917966	0.119583	0.997604	1539
498	ENSG00000152234	ATP5A1	-0.0737134	0.010939	0.434303	367	-0.0598207	0.0460451	0.997604	543
642819		ZNF487	0.201682	0.0109476	0.434303	368	0.199448	0.0138846	0.997604	167
8115	ENSG00000100721	TCL1A	0.24876	0.0109705	0.434303	369	0.0698098	0.355475	0.997604	5085
1116	ENSG00000133048	CHI3L1	0.37057	0.0110577	0.436571	370	0.344805	0.0283621	0.997604	339
150000	ENSG00000243064	ABCC13	0.244213	0.0110876	0.436571	371	0.224467	0.0333298	0.997604	384
57599	ENSG00000114742	WDR48	0.0855449	0.0113309	0.444953	372	0.0827165	0.0213263	0.997604	248
339229	ENSG00000204237	OXLD1	-0.128607	0.0114134	0.4454	373	-0.123455	0.0247627	0.997604	290
51102	ENSG00000116353	MECR	-0.0954308	0.0114229	0.4454	374	-0.0811639	0.0297429	0.997604	352
255394	ENSG00000166046	TCP11L2	0.183728	0.0114338	0.4454	375	0.138452	0.0563139	0.997604	693
954	ENSG00000054179	ENTPD2	0.443771	0.0114695	0.445603	376	0.439221	0.019605	0.997604	224
3672	ENSG00000213949	ITGA1	0.234614	0.0116656	0.451131	377	0.200106	0.0371683	0.997604	435
133957	ENSG00000164366	CCDC127	-0.0985357	0.0117494	0.451131	378	-0.0786345	0.0440462	0.997604	514
4729	ENSG00000178127	NDUFV2	-0.094713	0.0117695	0.451131	379	-0.0738423	0.0642122	0.997604	786
10274	ENSG00000118007	STAG1	0.110919	0.0117751	0.451131	380	0.097974	0.0352976	0.997604	410
4493	ENSG00000169715	MT1E	-0.282135	0.0117873	0.451131	381	-0.29633	0.0122981	0.997604	150
55178	ENSG00000171861	MRM3	-0.088642	0.0118389	0.451131	382	-0.0832016	0.0187951	0.997604	210
84545	ENSG00000055950	MRPL43	-0.0824975	0.0118729	0.451131	383	-0.0538041	0.107974	0.997604	1377
85359	ENSG00000128185	DGCR6L	-0.110642	0.0119091	0.451131	384	-0.0802359	0.0837435	0.997604	1041
64975	ENSG00000182154	MRPL41	-0.147789	0.0119343	0.451131	385	-0.120782	0.0502437	0.997604	610
29928	ENSG00000177370	TIMM22	-0.0863185	0.0119438	0.451131	386	-0.0691199	0.0472855	0.997604	563
7775	ENSG00000167840	ZNF232	-0.0953683	0.012015	0.451131	387	-0.100543	0.008321	0.997604	106
54814	ENSG00000011478	QPCTL	-0.0897279	0.0120347	0.451131	388	-0.0571578	0.117687	0.997604	1524
221692	ENSG00000112137	PHACTR1	0.145489	0.0120832	0.451131	389	0.064154	0.233288	0.997604	3227
118881	ENSG00000165644	COMTD1	-0.167218	0.0121025	0.451131	390	-0.120457	0.0926931	0.997604	1163
5287	ENSG00000133056	PIK3C2B	0.103923	0.0121133	0.451131	391	0.0375551	0.210699	0.997604	2864
57609	ENSG00000066084	DIP2B	0.121553	0.0121271	0.451131	392	0.0521548	0.22229	0.997604	3028
864	ENSG00000020633	RUNX3	-0.13876	0.0121368	0.451131	393	-0.0732471	0.0980446	0.997604	1244
9462	ENSG00000075391	RASAL2	0.222768	0.0122219	0.452583	394	0.148576	0.108434	0.997604	1388
11072	ENSG00000276023	DUSP14	-0.157999	0.0122378	0.452583	395	-0.100119	0.122678	0.997604	1575
8704	ENSG00000117411	B4GALT2	-0.205903	0.0122816	0.453053	396	-0.169546	0.0433309	0.997604	506
254225	ENSG00000166439	RNF169	0.168315	0.0123584	0.453239	397	0.151565	0.0259773	0.997604	306
158248	ENSG00000167094	TTC16	-0.201607	0.0123948	0.453239	398	-0.0751633	0.316515	0.997604	4469
55536	ENSG00000164649	CDCA7L	0.179307	0.0124267	0.453239	399	0.0888379	0.165397	0.997604	2178
7175	ENSG00000047410	TPR	0.110488	0.0124848	0.453239	400	0.0828214	0.0770123	0.997604	956
9053	ENSG00000135525	MAP7	0.219638	0.012506	0.453239	401	0.211131	0.0310192	0.997604	368
347344	ENSG00000197779	ZNF81	0.135187	0.0125071	0.453239	402	0.143894	0.012361	0.997604	151
148362	ENSG00000162819	BROX	0.151572	0.0125886	0.453239	403	0.14797	0.0158921	0.997604	185
8574	ENSG00000053371	AKR7A2	-0.0957866	0.0125909	0.453239	404	-0.0846192	0.034569	0.997604	400
930	ENSG00000177455	CD19	0.186099	0.0126498	0.453239	405	0.0359582	0.367516	0.997604	5270
100129931	ENSG00000245748	LOC100129931	0.194843	0.0127051	0.453239	406	0.165876	0.0437484	0.997604	511
790955	ENSG00000204922	UQCC3	-0.0915072	0.0127082	0.453239	407	-0.0681814	0.0746203	0.997604	923
3159	ENSG00000137309	HMGA1	-0.10554	0.0127187	0.453239	408	-0.096226	0.019774	0.997604	227
11161	ENSG00000133935	ERG28	-0.0908206	0.0127193	0.453239	409	-0.0763215	0.0241495	0.997604	285
6867	ENSG00000147526	TACC1	0.082331	0.0127514	0.453239	410	0.0947268	0.00346245	0.997604	43
11065	ENSG00000175063	UBE2C	-0.188685	0.0127669	0.453239	411	-0.174876	0.0309333	0.997604	367
1524	ENSG00000168329	CX3CR1	-0.176863	0.012783	0.453239	412	-0.0949481	0.140913	0.997604	1830
3801	ENSG00000140859	KIFC3	-0.207199	0.0128316	0.453861	413	-0.139021	0.0510563	0.997604	622
576	ENSG00000121753	ADGRB2	-0.199309	0.0131226	0.461314	414	-0.154436	0.0541663	0.997604	661
5743	ENSG00000073756	PTGS2	0.232115	0.0131294	0.461314	415	0.261098	0.0046019	0.997604	63
28971	ENSG00000087884	AAMDC	-0.126838	0.0131407	0.461314	416	-0.0971629	0.07843	0.997604	968
10280	ENSG00000147955	SIGMAR1	-0.0922619	0.0131687	0.461314	417	-0.058239	0.108824	0.997604	1393
9638	ENSG00000149557	FEZ1	-0.157214	0.0132486	0.463003	418	-0.11328	0.0763578	0.997604	948
23077	ENSG00000005810	MYCBP2	0.109809	0.0133743	0.463518	419	0.0670166	0.144926	0.997604	1891
55038	ENSG00000170779	CDCA4	-0.096773	0.0134047	0.463518	420	-0.0575129	0.14921	0.997604	1945
933	ENSG00000012124	CD22	0.177452	0.0134116	0.463518	421	0.0209317	0.5829	0.997604	8463
10800	ENSG00000173198	CYSLTR1	0.151568	0.0134426	0.463518	422	0.125755	0.0475086	0.997604	571
91978	ENSG00000141933	TPGS1	-0.3038	0.0134548	0.463518	423	-0.292964	0.0266971	0.997604	319
5436	ENSG00000168002	POLR2G	-0.0771023	0.0134836	0.463518	424	-0.0657771	0.0448058	0.997604	528
283663	ENSG00000247982	LINC00926	0.170189	0.0134854	0.463518	425	0.045782	0.292142	0.997604	4102
55196	ENSG00000174718	KIAA1551	0.168465	0.0135745	0.463887	426	0.156058	0.0189338	0.997604	214
5892	ENSG00000185379	RAD51D	-0.0844464	0.0136285	0.463887	427	-0.0584645	0.0866277	0.997604	1075
4644	ENSG00000197535	MYO5A	0.0940796	0.0136644	0.463887	428	0.100589	0.00960205	0.997604	123
5579	ENSG00000166501	PRKCB	0.0856285	0.0136825	0.463887	429	0.0474992	0.169219	0.997604	2228
100129697		LOC100129697	0.211051	0.0136929	0.463887	430	0.176792	0.0291272	0.997604	347
3755	ENSG00000026559	KCNG1	0.248029	0.0137439	0.463887	431	0.136392	0.172341	0.997604	2281
7283	ENSG00000131462	TUBG1	-0.103299	0.0137655	0.463887	432	-0.0816321	0.0591749	0.997604	727
26005	ENSG00000168014	C2CD3	0.171861	0.0138255	0.463887	433	0.150234	0.0476488	0.997604	574
7923	ENSG00000204228	HSD17B8	-0.122228	0.0138264	0.463887	434	-0.0761195	0.109722	0.997604	1406
149951	ENSG00000149600	COMMD7	-0.0802424	0.0138706	0.463887	435	-0.0556435	0.101903	0.997604	1297
54539	ENSG00000147123	NDUFB11	-0.104575	0.0138826	0.463887	436	-0.0811519	0.0683148	0.997604	846
55049	ENSG00000006015	REX1BD	-0.118247	0.0138875	0.463887	437	-0.0844946	0.0953211	0.997604	1191
958	ENSG00000101017	CD40	0.137457	0.013909	0.463887	438	0.0400997	0.383976	0.997604	5534
8631	ENSG00000141293	SKAP1	-0.112497	0.0141499	0.470848	439	-0.0570768	0.174734	0.997604	2320
51368	ENSG00000164081	TEX264	-0.087229	0.0142224	0.471719	440	-0.0637503	0.0816396	0.997604	1014
83478	ENSG00000138639	ARHGAP24	0.167228	0.0142407	0.471719	441	0.0584597	0.374296	0.997604	5371
7982	ENSG00000004866	ST7	-0.112118	0.0142919	0.472345	442	-0.105267	0.0344666	0.997604	395
11130	ENSG00000122952	ZWINT	-0.187042	0.0143463	0.472833	443	-0.121407	0.110323	0.997604	1416
6183	ENSG00000128626	MRPS12	-0.112148	0.0143946	0.472833	444	-0.074584	0.120101	0.997604	1545
64787	ENSG00000177106	EPS8L2	-0.130372	0.0144304	0.472833	445	-0.0961652	0.0445683	0.997604	522
344558	ENSG00000172985	SH3RF3	0.243577	0.0144362	0.472833	446	0.153935	0.14351	0.997604	1874
79665	ENSG00000108406	DHX40	0.0784391	0.0144855	0.473102	447	0.0748704	0.0235439	0.997604	279
9141	ENSG00000105185	PDCD5	-0.107503	0.0145091	0.473102	448	-0.0732391	0.0963969	0.997604	1209
231	ENSG00000085662	AKR1B1	-0.0962165	0.0145759	0.474163	449	-0.0777102	0.0315432	0.997604	370
5441	ENSG00000177700	POLR2L	-0.132299	0.01465	0.474163	450	-0.0956396	0.0960324	0.997604	1203
84525	ENSG00000171476	HOPX	-0.204318	0.0146568	0.474163	451	-0.0706341	0.302938	0.997604	4266
338799	ENSG00000212694	LINC01089	-0.136745	0.0146715	0.474163	452	-0.122137	0.0385474	0.997604	451
7941	ENSG00000146070	PLA2G7	0.215993	0.0147191	0.47434	453	0.245977	0.0102281	0.997604	130
3091	ENSG00000100644	HIF1A	0.188389	0.014796	0.47434	454	0.149039	0.0501549	0.997604	607
3704	ENSG00000125877	ITPA	-0.101691	0.014819	0.47434	455	-0.0907028	0.0300601	0.997604	358
5533	ENSG00000120910	PPP3CC	-0.0846376	0.0148573	0.47434	456	-0.0602023	0.0505522	0.997604	614
5271	ENSG00000166401	SERPINB8	0.112423	0.0148715	0.47434	457	0.063363	0.155973	0.997604	2048
26517	ENSG00000099800	TIMM13	-0.0990666	0.0149083	0.47434	458	-0.0787782	0.0696364	0.997604	861
64978	ENSG00000204316	MRPL38	-0.104607	0.014912	0.47434	459	-0.0777222	0.0693679	0.997604	856
27341	ENSG00000189306	RRP7A	-0.114458	0.0149368	0.47434	460	-0.110882	0.023844	0.997604	283
259286	ENSG00000221937	TAS2R40	0.416164	0.0149693	0.47434	461	0.368401	0.0216447	0.997604	254
79817	ENSG00000120162	MOB3B	0.126963	0.0151064	0.477007	462	0.0509748	0.245961	0.997604	3419
132158	ENSG00000168237	GLYCTK	-0.0896032	0.0151443	0.477007	463	-0.0617717	0.111134	0.997604	1424
51329	ENSG00000182196	ARL6IP4	-0.0909861	0.0151514	0.477007	464	-0.0774603	0.051948	0.997604	634
7049	ENSG00000069702	TGFBR3	-0.186586	0.0152367	0.478663	465	-0.0591408	0.378283	0.997604	5441
51053	ENSG00000112312	GMNN	-0.169021	0.0153892	0.480078	466	-0.130189	0.0771079	0.997604	957
79877	ENSG00000172992	DCAKD	-0.100842	0.0154202	0.480078	467	-0.0807532	0.0429583	0.997604	500
4828	ENSG00000197696	NMB	-0.177426	0.0154422	0.480078	468	-0.143497	0.0738626	0.997604	912
729444			-0.291562	0.0155241	0.480078	469	-0.249476	0.0492075	0.997604	597
692205	ENSG00000212283	SNORD89	0.235421	0.015528	0.480078	470	0.20554	0.0414028	0.997604	482
1111	ENSG00000149554	CHEK1	-0.117077	0.0155568	0.480078	471	-0.0641729	0.155733	0.997604	2041
147660	ENSG00000258405	ZNF578	-0.103885	0.0155579	0.480078	472	-0.0672491	0.140182	0.997604	1818
9761	ENSG00000110917	MLEC	-0.0636392	0.0155724	0.480078	473	-0.0514729	0.0587612	0.997604	723
150223	ENSG00000161179	YDJC	-0.0959186	0.0156064	0.480078	474	-0.0654968	0.10203	0.997604	1302
3214	ENSG00000182742	HOXB4	-0.149509	0.0156104	0.480078	475	-0.0749517	0.210962	0.997604	2871
51293	ENSG00000167775	CD320	-0.141198	0.0156657	0.480766	476	-0.0730303	0.207332	0.997604	2820
9736	ENSG00000115464	USP34	0.0814283	0.0157538	0.482456	477	0.0702752	0.0510165	0.997604	621
131408	ENSG00000175182	FAM131A	0.0963774	0.015811	0.482895	478	0.0923879	0.0215485	0.997604	252
10499	ENSG00000140396	NCOA2	0.229636	0.0158796	0.482895	479	0.188435	0.0547453	0.997604	666
5142	ENSG00000184588	PDE4B	0.129348	0.0159522	0.482895	480	0.0977896	0.0702257	0.997604	870
55915	ENSG00000132434	LANCL2	-0.0992933	0.0159729	0.482895	481	-0.102154	0.0194814	0.997604	222
391356	ENSG00000184924	PTRHD1	-0.142251	0.0159932	0.482895	482	-0.116207	0.0579136	0.997604	707
356	ENSG00000117560	FASLG	-0.216533	0.0160024	0.482895	483	-0.085077	0.249657	0.997604	3474
9524	ENSG00000099797	TECR	-0.113848	0.0160348	0.482895	484	-0.0843403	0.0715266	0.997604	878
22877	ENSG00000175727	MLXIP	0.196819	0.0160794	0.482895	485	0.134566	0.12011	0.997604	1546
26019	ENSG00000151461	UPF2	0.0715347	0.016095	0.482895	486	0.0651966	0.0315062	0.997604	369
66005	ENSG00000177830	CHID1	-0.092363	0.0161062	0.482895	487	-0.090882	0.0229538	0.997604	271
9475	ENSG00000134318	ROCK2	0.12124	0.0161394	0.482895	488	0.108252	0.0383105	0.997604	449
11333	ENSG00000106244	PDAP1	-0.0673177	0.0161961	0.482895	489	-0.066022	0.0260347	0.997604	308
100131998		RRN3P3	-0.0859927	0.0161979	0.482895	490	-0.0604161	0.080689	0.997604	1005
51512	ENSG00000075218	GTSE1	-0.184673	0.0162979	0.484887	491	-0.126532	0.11252	0.997604	1438
100289187	ENSG00000244219	TMEM225B	-0.176268	0.0164922	0.488129	492	-0.12938	0.0922032	0.997604	1151
79176	ENSG00000107872	FBXL15	-0.129184	0.016509	0.488129	493	-0.109464	0.0642683	0.997604	787
51199	ENSG00000100503	NIN	0.104959	0.0165438	0.488129	494	0.103314	0.0155935	0.997604	181
57026	ENSG00000241360	PDXP	-0.101677	0.0165717	0.488129	495	-0.0687636	0.114109	0.997604	1461
1235	ENSG00000112486	CCR6	0.107727	0.0165864	0.488129	496	0.0474311	0.16155	0.997604	2113
5025	ENSG00000135124	P2RX4	-0.0961505	0.0166263	0.488129	497	-0.0979757	0.0250402	0.997604	294
8797	ENSG00000104689	TNFRSF10A	0.117597	0.0166408	0.488129	498	0.106427	0.0480067	0.997604	582
5387	ENSG00000127957	PMS2P3	-0.0895429	0.0167217	0.489018	499	-0.0720932	0.0621935	0.997604	763
439990	ENSG00000237523	LINC00857	-0.14997	0.016814	0.489018	500	-0.114522	0.0678415	0.997604	838
7403	ENSG00000147050	KDM6A	0.104123	0.0168519	0.489018	501	0.0851735	0.0546958	0.997604	664
25780	ENSG00000152689	RASGRP3	0.180424	0.0168544	0.489018	502	0.066637	0.342658	0.997604	4870
401331		RASA4CP	-0.1244	0.0168707	0.489018	503	-0.136133	0.0119245	0.997604	144
867	ENSG00000110395	CBL	0.12087	0.0169101	0.489018	504	0.0813259	0.0699804	0.997604	866
741	ENSG00000174276	ZNHIT2	-0.154335	0.0169111	0.489018	505	-0.127963	0.0644105	0.997604	791
387837	ENSG00000256660	CLEC12B	-0.291063	0.0169389	0.489018	506	-0.325807	0.011229	0.997604	139
1984	ENSG00000132507	EIF5A	-0.0795519	0.0169837	0.489345	507	-0.0690874	0.0487741	0.997604	591
4173	ENSG00000104738	MCM4	-0.145763	0.0170187	0.489387	508	-0.105634	0.0761863	0.997604	941
10811	ENSG00000188747	NOXA1	-0.152702	0.0171173	0.490628	509	-0.145758	0.0358002	0.997604	418
79856	ENSG00000157734	SNX22	0.132727	0.017129	0.490628	510	0.0201355	0.515832	0.997604	7473
83871	ENSG00000109113	RAB34	-0.153038	0.0172454	0.492516	511	-0.150224	0.0277433	0.997604	329
164668	ENSG00000100298	APOBEC3H	-0.198039	0.0172624	0.492516	512	-0.0698685	0.359164	0.997604	5139
340061	ENSG00000184584	TMEM173	-0.0889755	0.017419	0.496018	513	-0.0820161	0.0283314	0.997604	337
100506776	ENSG00000281103	TRG-AS1	-0.123092	0.0176104	0.500069	514	-0.0647708	0.194703	0.997604	2615
65094	ENSG00000081692	JMJD4	-0.103801	0.0176643	0.500069	515	-0.109702	0.0113086	0.997604	140
54520	ENSG00000125633	CCDC93	0.0771243	0.0176682	0.500069	516	0.0793493	0.0231492	0.997604	273
64151	ENSG00000109805	NCAPG	-0.257368	0.0177202	0.500069	517	-0.219537	0.0614379	0.997604	750
9274	ENSG00000099385	BCL7C	-0.119026	0.0177325	0.500069	518	-0.0757961	0.148822	0.997604	1938
26168	ENSG00000161956	SENP3	-0.106821	0.0178375	0.502063	519	-0.0836379	0.0790996	0.997604	980
4092	ENSG00000101665	SMAD7	-0.14376	0.0178845	0.502417	520	-0.0434747	0.379872	0.997604	5459
55010	ENSG00000185480	PARPBP	-0.241529	0.0180273	0.503332	521	-0.17786	0.0903854	0.997604	1121
57139	ENSG00000205517	RGL3	0.267375	0.018068	0.503332	522	0.221196	0.07386	0.997604	911
2356	ENSG00000136877	FPGS	-0.0987312	0.0180805	0.503332	523	-0.0749856	0.0649033	0.997604	797
4714	ENSG00000166136	NDUFB8	-0.077727	0.018083	0.503332	524	-0.055562	0.0840746	0.997604	1045
10856	ENSG00000183207	RUVBL2	-0.094182	0.0180997	0.503332	525	-0.0787227	0.0516206	0.997604	628
170575	ENSG00000213203	GIMAP1	-0.0757396	0.0181454	0.503332	526	-0.0594771	0.0805655	0.997604	1000
54893	ENSG00000166912	MTMR10	0.109608	0.0181972	0.503332	527	0.0804568	0.0789587	0.997604	977
65244	ENSG00000123352	SPATS2	-0.0840011	0.0182198	0.503332	528	-0.0884449	0.0139129	0.997604	168
10714	ENSG00000077514	POLD3	0.0898501	0.0182272	0.503332	529	0.0694472	0.0493664	0.997604	599
2869	ENSG00000198873	GRK5	0.065195	0.0182855	0.50349	530	0.0535795	0.0453567	0.997604	537
414328	ENSG00000148057	IDNK	-0.0905036	0.0183018	0.50349	531	-0.0786559	0.0491544	0.997604	595
346653	ENSG00000205085	FAM71F2	0.225705	0.018472	0.506981	532	0.17676	0.0627952	0.997604	774
9520	ENSG00000141279	NPEPPS	0.0756773	0.0184981	0.506981	533	0.0551027	0.0874941	0.997604	1083
55929	ENSG00000178028	DMAP1	-0.0879375	0.0186554	0.507023	534	-0.0894669	0.0183971	0.997604	206
22878	ENSG00000153339	TRAPPC8	0.112236	0.0186682	0.507023	535	0.1044	0.0320374	0.997604	375
51805	ENSG00000132423	COQ3	-0.133066	0.0186792	0.507023	536	-0.091841	0.121201	0.997604	1554
57154	ENSG00000198742	SMURF1	0.060037	0.0186951	0.507023	537	0.0538307	0.0468186	0.997604	555
55103	ENSG00000116191	RALGPS2	0.18873	0.0187033	0.507023	538	0.0861478	0.210802	0.997604	2867
688	ENSG00000102554	KLF5	0.230292	0.0187079	0.507023	539	0.189649	0.0533005	0.997604	650
54987	ENSG00000162384	C1orf123	-0.0758962	0.0187436	0.507049	540	-0.0607839	0.0618033	0.997604	756
389643	ENSG00000189233	NUGGC	-0.0877962	0.018906	0.509922	541	-0.0983648	0.0156421	0.997604	182
286077	ENSG00000180921	FAM83H	-0.106389	0.0189455	0.509922	542	-0.0831717	0.0680392	0.997604	841
5888	ENSG00000051180	RAD51	-0.15537	0.0189545	0.509922	543	-0.139991	0.0486688	0.997604	590
29072	ENSG00000181555	SETD2	0.0822221	0.0190539	0.511148	544	0.0568181	0.116663	0.997604	1504
6695	ENSG00000152377	SPOCK1	0.234215	0.0191009	0.511148	545	0.250221	0.0239888	0.997604	284
3043	ENSG00000244734	HBB	0.414285	0.0191051	0.511148	546	0.315335	0.0961657	0.997604	1204
100506915	ENSG00000233355	CHRM3-AS2	0.200392	0.0192341	0.512709	547	0.250421	0.00458262	0.997604	62
150383	ENSG00000205643	CDPF1	-0.0867738	0.0192573	0.512709	548	-0.0580636	0.106972	0.997604	1364
440957	ENSG00000168273	SMIM4	-0.158529	0.0192952	0.512709	549	-0.13777	0.0617873	0.997604	754
3560	ENSG00000100385	IL2RB	-0.173697	0.0193038	0.512709	550	-0.0638623	0.303757	0.997604	4278
55014	ENSG00000136874	STX17	0.0880278	0.019389	0.513549	551	0.0632278	0.117703	0.997604	1525
284749	ENSG00000235621	LINC00494	0.182827	0.019436	0.513549	552	0.05176	0.391691	0.997604	5642
407008	ENSG00000284567	MIR223	0.199109	0.0194468	0.513549	553	0.175259	0.048254	0.997604	584
3556	ENSG00000196083	IL1RAP	0.172245	0.019476	0.513549	554	0.139413	0.0528228	0.997604	642
100775107	ENSG00000281691	RBM5-AS1	0.195663	0.0195402	0.514312	555	0.194409	0.0255148	0.997604	303
374291	ENSG00000115286	NDUFS7	-0.146369	0.0196574	0.515834	556	-0.123342	0.0677834	0.997604	836
2826	ENSG00000184451	CCR10	-0.289681	0.0196686	0.515834	557	-0.258891	0.0583278	0.997604	714
124221	ENSG00000172460	PRSS30P	-0.294612	0.019721	0.516071	558	-0.144255	0.237752	0.997604	3291
3050	ENSG00000130656	HBZ	0.861823	0.0198324	0.516071	559	0.544568	0.160367	0.997604	2099
23097	ENSG00000155111	CDK19	0.100526	0.0198781	0.516071	560	0.0857909	0.0580998	0.997604	712
9256	ENSG00000005379	TSPOAP1	-0.206526	0.0198911	0.516071	561	-0.108887	0.14407	0.997604	1880
146857	ENSG00000154760	SLFN13	-0.111117	0.0199123	0.516071	562	-0.0274611	0.504139	0.997604	7288
4830	ENSG00000239672	NME1	-0.194377	0.0199534	0.516071	563	-0.158451	0.0744342	0.997604	919
152789	ENSG00000152969	JAKMIP1	-0.187021	0.0199795	0.516071	564	-0.0773756	0.30534	0.997604	4297
57480	ENSG00000120278	PLEKHG1	0.139743	0.0200166	0.516071	565	0.0259661	0.592289	0.997604	8606
137994	ENSG00000165046	LETM2	0.176811	0.0200289	0.516071	566	0.144165	0.0813053	0.997604	1012
81793	ENSG00000174123	TLR10	0.12426	0.0200332	0.516071	567	0.0532609	0.263673	0.997604	3683
6508	ENSG00000114923	SLC4A3	-0.247636	0.020127	0.516071	568	-0.194665	0.0865823	0.997604	1072
9510	ENSG00000154734	ADAMTS1	-0.359226	0.0201327	0.516071	569	-0.117072	0.414959	0.997604	6018
85019	ENSG00000134490	TMEM241	-0.0837101	0.0201668	0.516071	570	-0.0773389	0.0479415	0.997604	581
10181	ENSG00000003756	RBM5	0.0502943	0.0201841	0.516071	571	0.0446668	0.0467495	0.997604	552
293	ENSG00000169100	SLC25A6	-0.0908629	0.0202076	0.516071	572	-0.0807542	0.054745	0.997604	665
166	ENSG00000104964	AES	-0.0999053	0.0203176	0.516079	573	-0.0787949	0.0674701	0.997604	832
57705	ENSG00000128815	WDFY4	0.155496	0.0203188	0.516079	574	0.0254676	0.65959	0.997604	9649
9088	ENSG00000127564	PKMYT1	-0.272449	0.0203366	0.516079	575	-0.260199	0.0289821	0.997604	344
200634	ENSG00000157992	KRTCAP3	-0.174807	0.0203492	0.516079	576	-0.136359	0.0818631	0.997604	1016
4345	ENSG00000091972	CD200	0.196487	0.0204609	0.516221	577	0.0472927	0.455834	0.997604	6593
513	ENSG00000099624	ATP5D	-0.138974	0.0204728	0.516221	578	-0.111273	0.0785354	0.997604	972
51203	ENSG00000137804	NUSAP1	-0.156147	0.0204917	0.516221	579	-0.0903578	0.183595	0.997604	2458
5788	ENSG00000081237	PTPRC	0.12684	0.0205582	0.516221	580	0.105018	0.0537909	0.997604	658
51294	ENSG00000113555	PCDH12	0.153463	0.0205622	0.516221	581	0.13753	0.0584054	0.997604	716
51693	ENSG00000167515	TRAPPC2L	-0.0891332	0.0205669	0.516221	582	-0.0671269	0.0811832	0.997604	1011
81545	ENSG00000145868	FBXO38	0.0787483	0.0206378	0.517113	583	0.0525856	0.112381	0.997604	1435
3398	ENSG00000115738	ID2	-0.10471	0.0207331	0.51741	584	-0.0166853	0.648442	0.997604	9471
10101	ENSG00000095906	NUBP2	-0.118969	0.0207932	0.51741	585	-0.101711	0.0653224	0.997604	806
92675	ENSG00000125821	DTD1	-0.0949039	0.0209303	0.51741	586	-0.0588199	0.170978	0.997604	2262
4608	ENSG00000133055	MYBPH	0.334987	0.0209648	0.51741	587	0.298585	0.0554161	0.997604	678
3667	ENSG00000169047	IRS1	0.169039	0.0209867	0.51741	588	0.127199	0.102881	0.997604	1310
93622	ENSG00000170846	LOC93622	-0.102005	0.0209905	0.51741	589	-0.0553395	0.176773	0.997604	2347
284346	ENSG00000176472	ZNF575	-0.165054	0.0210152	0.51741	590	-0.149704	0.0508473	0.997604	618
1385	ENSG00000118260	CREB1	0.0947431	0.0210623	0.51741	591	0.0757329	0.0676743	0.997604	834
221400	ENSG00000180113	TDRD6	0.283667	0.0211051	0.51741	592	0.248379	0.0549606	0.997604	671
3156	ENSG00000113161	HMGCR	0.111251	0.0211128	0.51741	593	0.110799	0.0159933	0.997604	187
4357	ENSG00000128309	MPST	-0.121277	0.0211153	0.51741	594	-0.100215	0.0782582	0.997604	965
84750	ENSG00000172728	FUT10	-0.231724	0.0211278	0.51741	595	-0.202698	0.0626139	0.997604	771
10195	ENSG00000214160	ALG3	-0.100562	0.0211775	0.51741	596	-0.0887728	0.0446371	0.997604	526
641518	ENSG00000232021	LEF1-AS1	-0.202367	0.0211969	0.51741	597	-0.188431	0.0391976	0.997604	457
11237	ENSG00000101236	RNF24	0.21288	0.0212248	0.51741	598	0.145961	0.0483283	0.997604	586
3712	ENSG00000128928	IVD	-0.0694033	0.021264	0.51741	599	-0.0466793	0.118535	0.997604	1536
2950	ENSG00000084207	GSTP1	-0.125617	0.021285	0.51741	600	-0.112134	0.0477639	0.997604	576
113655	ENSG00000167700	MFSD3	-0.106286	0.0212872	0.51741	601	-0.0978019	0.0454386	0.997604	538
55252	ENSG00000143970	ASXL2	0.188445	0.0213323	0.517645	602	0.160298	0.0726038	0.997604	889
9212	ENSG00000178999	AURKB	-0.18937	0.0214661	0.5191	603	-0.14538	0.0899874	0.997604	1117
4907	ENSG00000135318	NT5E	0.192745	0.0215462	0.5191	604	0.0887644	0.272869	0.997604	3818
55363	ENSG00000136929	HEMGN	0.194041	0.021614	0.5191	605	0.1204	0.173919	0.997604	2309
3708	ENSG00000150995	ITPR1	0.118143	0.0216464	0.5191	606	0.0518188	0.295436	0.997604	4148
283651		HMGN2P46	-0.122304	0.0216556	0.5191	607	-0.116702	0.0457549	0.997604	541
83861	ENSG00000130363	RSPH3	0.146024	0.0216749	0.5191	608	0.118848	0.0645313	0.997604	793
516	ENSG00000159199	ATP5G1	-0.0905936	0.0216751	0.5191	609	-0.0692728	0.0773661	0.997604	958
4763	ENSG00000196712	NF1	0.100366	0.0216773	0.5191	610	0.0604445	0.18173	0.997604	2426
100616387	ENSG00000284564	MIR3064	0.172153	0.0217958	0.5191	611	0.178208	0.0237487	0.997604	282
23457	ENSG00000150967	ABCB9	-0.216368	0.0218416	0.5191	612	-0.209913	0.0350161	0.997604	405
55388	ENSG00000065328	MCM10	-0.218408	0.0218743	0.5191	613	-0.154894	0.118023	0.997604	1530
9367	ENSG00000123595	RAB9A	-0.0600938	0.0219409	0.5191	614	-0.0430301	0.124255	0.997604	1598
55355	ENSG00000123485	HJURP	-0.114785	0.0219739	0.5191	615	-0.100114	0.062111	0.997604	761
642799	ENSG00000254852	NPIPA2	-0.171762	0.0219818	0.5191	616	-0.13709	0.0811287	0.997604	1010
196264	ENSG00000160588	MPZL3	0.188016	0.0220464	0.5191	617	0.180945	0.0249122	0.997604	292
3804	ENSG00000243772	KIR2DL3	-0.358191	0.0220863	0.5191	618	-0.212174	0.16164	0.997604	2116
54812	ENSG00000119844	AFTPH	0.0694733	0.0220998	0.5191	619	0.0592379	0.0562343	0.997604	689
317648	ENSG00000249673	NOP14-AS1	-0.0859621	0.0220999	0.5191	620	-0.0444741	0.237101	0.997604	3283
25962	ENSG00000164944	VIRMA	0.0509272	0.0221305	0.5191	621	0.0422724	0.0774387	0.997604	959
100423062	ENSG00000254709	IGLL5	-0.260931	0.0221524	0.5191	622	-0.287332	0.0146734	0.997604	173
26140	ENSG00000214021	TTLL3	0.113654	0.0221768	0.5191	623	0.0943139	0.0796307	0.997604	989
653082	ENSG00000206077	ZDHHC11B	0.2676	0.0222422	0.5191	624	0.32198	0.0111173	0.997604	138
51506	ENSG00000143222	UFC1	-0.106571	0.0223098	0.5191	625	-0.0682195	0.160411	0.997604	2101
10449	ENSG00000167315	ACAA2	-0.101088	0.0223195	0.5191	626	-0.0478483	0.283291	0.997604	3973
10893	ENSG00000125966	MMP24	-0.100187	0.0223637	0.5191	627	-0.0890024	0.0595573	0.997604	731
10123	ENSG00000188042	ARL4C	-0.106208	0.022375	0.5191	628	-0.0274693	0.479442	0.997604	6928
100287932	ENSG00000265354	TIMM23	-0.117521	0.0224379	0.5191	629	-0.0920615	0.100618	0.997604	1281
401261		LOC401261	0.177995	0.0225099	0.5191	630	0.193479	0.0173522	0.997604	200
54869	ENSG00000131037	EPS8L1	-0.178136	0.0225183	0.5191	631	-0.15605	0.0622476	0.997604	765
9435	ENSG00000175040	CHST2	-0.127271	0.0225536	0.5191	632	-0.0927707	0.0750537	0.997604	934
83443	ENSG00000169976	SF3B5	-0.08906	0.0225554	0.5191	633	-0.0580607	0.159992	0.997604	2092
200734	ENSG00000198369	SPRED2	0.160927	0.0225622	0.5191	634	0.161239	0.0363154	0.997604	425
388182	ENSG00000189419	SPATA41	-0.114962	0.0225649	0.5191	635	-0.107688	0.0431707	0.997604	503
8892	ENSG00000119718	EIF2B2	-0.0706065	0.0226391	0.519714	636	-0.0406764	0.20336	0.997604	2750
550643	ENSG00000204272	NBDY	-0.109135	0.0226628	0.519714	637	-0.101005	0.0266716	0.997604	318
4913	ENSG00000065057	NTHL1	-0.122687	0.0227542	0.520044	638	-0.0899866	0.106564	0.997604	1362
100506057			-0.103018	0.0227696	0.520044	639	-0.0800183	0.098615	0.997604	1250
9663	ENSG00000101577	LPIN2	0.116548	0.0228253	0.520044	640	0.0733685	0.141387	0.997604	1839
22911	ENSG00000085433	WDR47	0.102957	0.0228602	0.520044	641	0.108059	0.0194395	0.997604	221
128308	ENSG00000162910	MRPL55	-0.0927665	0.0228963	0.520044	642	-0.0803957	0.0608904	0.997604	745
374383	ENSG00000188211	NCR3LG1	0.246606	0.0229248	0.520044	643	0.341743	0.0024358	0.997604	31
130940	ENSG00000153237	CCDC148	0.161295	0.0229494	0.520044	644	0.153855	0.0496735	0.997604	602
55646	ENSG00000145220	LYAR	-0.0888445	0.022962	0.520044	645	-0.0238602	0.459348	0.997604	6635
56165	ENSG00000095627	TDRD1	-0.162102	0.0230272	0.520715	646	-0.17486	0.0201228	0.997604	234
23022	ENSG00000129116	PALLD	-0.1789	0.0230669	0.520796	647	-0.0888486	0.225003	0.997604	3073
10057	ENSG00000114770	ABCC5	0.115562	0.0231417	0.520796	648	0.130559	0.0165632	0.997604	190
79873	ENSG00000275074	NUDT18	-0.0950522	0.0231943	0.520796	649	-0.0741183	0.102137	0.997604	1304
117289	ENSG00000164691	TAGAP	0.0951124	0.0232632	0.520796	650	0.0600166	0.14927	0.997604	1948
112770	ENSG00000198715	GLMP	-0.149616	0.0233179	0.520796	651	-0.161047	0.0199553	0.997604	230
161882	ENSG00000179588	ZFPM1	-0.182881	0.0233563	0.520796	652	-0.115034	0.134529	0.997604	1746
84314	ENSG00000179029	TMEM107	-0.0884528	0.0233586	0.520796	653	-0.0425724	0.28053	0.997604	3935
54438	ENSG00000145990	GFOD1	-0.176031	0.0233787	0.520796	654	-0.0952325	0.22295	0.997604	3034
29937	ENSG00000117691	NENF	-0.105598	0.0233832	0.520796	655	-0.0822909	0.0809408	0.997604	1007
11243	ENSG00000160783	PMF1	-0.116222	0.0233873	0.520796	656	-0.118595	0.0329781	0.997604	380
55020	ENSG00000075234	TTC38	-0.172723	0.0234611	0.521614	657	-0.0889478	0.155706	0.997604	2040
3897	ENSG00000198910	L1CAM	0.261498	0.0234984	0.521614	658	0.187069	0.0952333	0.997604	1189
138649	ENSG00000187984	ANKRD19P	-0.102782	0.0235333	0.521614	659	-0.0859034	0.0761944	0.997604	942
81620	ENSG00000167513	CDT1	-0.144606	0.0235701	0.521614	660	-0.0863365	0.183527	0.997604	2457
166012	ENSG00000180767	CHST13	-0.261772	0.0236343	0.521614	661	-0.295811	0.0120238	0.997604	147
23023	ENSG00000172765	TMCC1	0.13459	0.0236587	0.521614	662	0.103027	0.0962767	0.997604	1206
27346	ENSG00000109084	TMEM97	-0.113618	0.023674	0.521614	663	-0.0932408	0.0838913	0.997604	1043
643	ENSG00000160683	CXCR5	0.13551	0.0237856	0.521666	664	0.0271393	0.521943	0.997604	7552
92922	ENSG00000135736	CCDC102A	-0.137615	0.0238724	0.521666	665	-0.0903592	0.101974	0.997604	1301
8409	ENSG00000126756	UXT	-0.110531	0.0238822	0.521666	666	-0.102053	0.0361995	0.997604	423
100507336		LOC100507336	0.197624	0.023939	0.521666	667	0.190323	0.0508228	0.997604	617
5096	ENSG00000114054	PCCB	-0.0699829	0.02396	0.521666	668	-0.0574716	0.0805698	0.997604	1002
6576	ENSG00000100075	SLC25A1	-0.108596	0.0239901	0.521666	669	-0.0931755	0.0686523	0.997604	849
400960	ENSG00000179818	PCBP1-AS1	0.172878	0.0240102	0.521666	670	0.0936939	0.198576	0.997604	2673
26235	ENSG00000112234	FBXL4	0.101393	0.0240364	0.521666	671	0.0866693	0.067468	0.997604	831
253980	ENSG00000174943	KCTD13	-0.0753484	0.0240808	0.521666	672	-0.0689448	0.0565625	0.997604	694
54795	ENSG00000130529	TRPM4	-0.203065	0.0241541	0.521666	673	-0.181077	0.0568804	0.997604	699
55540	ENSG00000056736	IL17RB	0.123428	0.024182	0.521666	674	0.133742	0.0195233	0.997604	223
746	ENSG00000134825	TMEM258	-0.0987809	0.024195	0.521666	675	-0.094465	0.0434233	0.997604	508
85459	ENSG00000166004	CEP295	0.107165	0.0242059	0.521666	676	0.119648	0.0119515	0.997604	145
8867	ENSG00000159082	SYNJ1	0.114247	0.024212	0.521666	677	0.100184	0.0380322	0.997604	444
79865	ENSG00000112195	TREML2	0.15122	0.0242363	0.521666	678	0.0656454	0.271733	0.997604	3800
27347	ENSG00000198648	STK39	-0.0944097	0.0242478	0.521666	679	-0.0294122	0.422102	0.997604	6119
22974	ENSG00000088325	TPX2	-0.244968	0.0243556	0.521901	680	-0.173225	0.116276	0.997604	1498
9363	ENSG00000134594	RAB33A	-0.12077	0.0243958	0.521901	681	-0.058707	0.242014	0.997604	3351
114885	ENSG00000144909	OSBPL11	0.118137	0.0244026	0.521901	682	0.0842547	0.0662931	0.997604	818
4771	ENSG00000186575	NF2	-0.0627352	0.0244684	0.521901	683	-0.0469178	0.106185	0.997604	1357
2035	ENSG00000159023	EPB41	0.126378	0.0245154	0.521901	684	0.111698	0.0645613	0.997604	795
692072	ENSG00000239195	SNORD5	0.243484	0.0245386	0.521901	685	0.269093	0.022014	0.997604	259
8916	ENSG00000138641	HERC3	0.101502	0.0245452	0.521901	686	0.0678544	0.118485	0.997604	1535
8971	ENSG00000184897	H1FX	-0.118692	0.0245753	0.521901	687	-0.0997207	0.0779404	0.997604	962
124995	ENSG00000159111	MRPL10	-0.0662113	0.0245802	0.521901	688	-0.0398818	0.146506	0.997604	1912
4722	ENSG00000213619	NDUFS3	-0.0915259	0.0246552	0.522647	689	-0.0691534	0.0986205	0.997604	1251
56915	ENSG00000077348	EXOSC5	-0.09305	0.0247443	0.522647	690	-0.0906657	0.0339677	0.997604	389
440498	ENSG00000226742	HSBP1L1	-0.12633	0.0248139	0.522647	691	-0.0921859	0.111501	0.997604	1428
27018	ENSG00000166681	BEX3	-0.159081	0.0249232	0.522647	692	-0.198873	0.00604636	0.997604	83
5148	ENSG00000185527	PDE6G	-0.146313	0.0249511	0.522647	693	-0.120064	0.0870187	0.997604	1080
4715	ENSG00000147684	NDUFB9	-0.0855899	0.0249878	0.522647	694	-0.0732422	0.0551792	0.997604	677
221442	ENSG00000161912	ADCY10P1	0.105985	0.0250166	0.522647	695	0.0855592	0.0971133	0.997604	1224
11252	ENSG00000100266	PACSIN2	0.114338	0.0250892	0.522647	696	0.0806637	0.0837416	0.997604	1040
1468	ENSG00000183048	SLC25A10	-0.162139	0.0251041	0.522647	697	-0.148694	0.0509427	0.997604	619
64757	ENSG00000186205	MARC1	0.195684	0.0251129	0.522647	698	0.16779	0.0597051	0.997604	733
646762		LOC646762	-0.11795	0.0251929	0.522647	699	-0.125987	0.0265025	0.997604	315
54904	ENSG00000147548	NSD3	0.0654662	0.0252081	0.522647	700	0.0420475	0.17605	0.997604	2331
2286	ENSG00000173486	FKBP2	-0.104949	0.0253132	0.522647	701	-0.0766287	0.110711	0.997604	1419
5382		PMS2P4	-0.118827	0.0253351	0.522647	702	-0.0860276	0.12731	0.997604	1641
64943	ENSG00000168268	NT5DC2	-0.186198	0.0254039	0.522647	703	-0.15912	0.0761349	0.997604	940
35	ENSG00000122971	ACADS	-0.109904	0.0254211	0.522647	704	-0.0802672	0.116349	0.997604	1499
5372	ENSG00000100417	PMM1	-0.0750286	0.0254285	0.522647	705	-0.0634471	0.0728924	0.997604	893
8722	ENSG00000174080	CTSF	-0.139958	0.0254633	0.522647	706	-0.108026	0.078214	0.997604	964
10446	ENSG00000170382	LRRN2	0.213152	0.0255399	0.522647	707	0.128218	0.198289	0.997604	2665
9818	ENSG00000139496	NUP58	0.0851523	0.0255494	0.522647	708	0.0763617	0.0380885	0.997604	445
5796	ENSG00000152894	PTPRK	0.182736	0.025591	0.522647	709	0.0180095	0.760245	0.998477	11110
55835	ENSG00000151849	CENPJ	0.101083	0.0256098	0.522647	710	0.104265	0.0218501	0.997604	258
51110	ENSG00000147592	LACTB2	-0.102312	0.0256196	0.522647	711	-0.0573632	0.231614	0.997604	3206
55009	ENSG00000228300	C19orf24	-0.128463	0.0256271	0.522647	712	-0.10042	0.107445	0.997604	1371
25852	ENSG00000114098	ARMC8	0.0531628	0.0256485	0.522647	713	0.0507974	0.047376	0.997604	567
5264	ENSG00000107537	PHYH	-0.0893989	0.02574	0.522647	714	-0.0686171	0.115101	0.997604	1478
3956	ENSG00000100097	LGALS1	-0.14128	0.0257502	0.522647	715	-0.12552	0.0641194	0.997604	785
3833	ENSG00000237649	KIFC1	-0.229277	0.0257854	0.522647	716	-0.212749	0.0445532	0.997604	521
89970	ENSG00000159579	RSPRY1	0.1368	0.025812	0.522647	717	0.117984	0.0791421	0.997604	981
8554	ENSG00000033800	PIAS1	0.0882601	0.025822	0.522647	718	0.0565382	0.105219	0.997604	1344
401884			-0.111056	0.0258678	0.522647	719	-0.0736926	0.153014	0.997604	1998
4928	ENSG00000110713	NUP98	0.0990628	0.0258957	0.522647	720	0.0701165	0.103855	0.997604	1326
733	ENSG00000176919	C8G	-0.19086	0.0259428	0.522647	721	-0.152228	0.0584673	0.997604	717
284759	ENSG00000196209	SIRPB2	0.15204	0.0259521	0.522647	722	0.126769	0.0494499	0.997604	600
4288	ENSG00000148773	MKI67	-0.239974	0.0259802	0.522647	723	-0.208428	0.0622224	0.997604	764
100132406	ENSG00000271425	NBPF10	0.154542	0.0260093	0.522647	724	0.109787	0.127627	0.997604	1651
23126	ENSG00000143442	POGZ	0.0628055	0.0260208	0.522647	725	0.053418	0.0787739	0.997604	973
5080	ENSG00000007372	PAX6	-0.150185	0.0260583	0.522647	726	-0.0958895	0.160861	0.997604	2106
22861	ENSG00000091592	NLRP1	0.0997427	0.0260663	0.522647	727	0.0729394	0.130258	0.997604	1688
346157	ENSG00000124613	ZNF391	0.294858	0.0260742	0.522647	728	0.292474	0.0360697	0.997604	422
1660	ENSG00000135829	DHX9	0.0788402	0.0260822	0.522647	729	0.0671206	0.0738834	0.997604	913
55739	ENSG00000213995	NAXD	-0.0766344	0.0261314	0.522872	730	-0.0790627	0.0286788	0.997604	341
79035	ENSG00000139579	NABP2	-0.0709593	0.0261743	0.522872	731	-0.0448295	0.159298	0.997604	2083
10036	ENSG00000167670	CHAF1A	-0.111348	0.0262217	0.522872	732	-0.0928764	0.0615115	0.997604	751
22990	ENSG00000100731	PCNX1	0.102931	0.0262372	0.522872	733	0.0907012	0.0413469	0.997604	481
2150	ENSG00000164251	F2RL1	0.200753	0.0263294	0.522872	734	0.170765	0.026941	0.997604	320
441549	ENSG00000185267	CDNF	-0.200789	0.0263741	0.522872	735	-0.184578	0.0516804	0.997604	629
9043	ENSG00000008294	SPAG9	0.103597	0.0263852	0.522872	736	0.0947905	0.0345246	0.997604	399
55051	ENSG00000119720	NRDE2	0.0744644	0.0264252	0.522872	737	0.0669977	0.0469751	0.997604	559
348378	ENSG00000182183	SHISAL2A	-0.136308	0.026432	0.522872	738	-0.105941	0.0839022	0.997604	1044
51204	ENSG00000136463	TACO1	-0.0808317	0.0264674	0.522872	739	-0.060486	0.104604	0.997604	1334
80777	ENSG00000103018	CYB5B	-0.0554079	0.0264872	0.522872	740	-0.0300619	0.197761	0.997604	2654
353	ENSG00000198931	APRT	-0.0974168	0.0266406	0.523428	741	-0.0764054	0.0978125	0.997604	1240
9787	ENSG00000126787	DLGAP5	-0.256336	0.0266562	0.523428	742	-0.202936	0.101685	0.997604	1294
25959	ENSG00000197256	KANK2	0.134373	0.0266585	0.523428	743	0.0910636	0.143275	0.997604	1867
9196	ENSG00000170049	KCNAB3	0.119637	0.0266954	0.523428	744	0.112585	0.0526956	0.997604	641
828	ENSG00000105519	CAPS	-0.124089	0.0267296	0.523428	745	-0.0910599	0.12428	0.997604	1600
252884	ENSG00000186496	ZNF396	0.209852	0.0267535	0.523428	746	0.182497	0.0744658	0.997604	920
3198	ENSG00000105991	HOXA1	-0.218195	0.0268323	0.523428	747	-0.158649	0.136077	0.997604	1770
8721	ENSG00000107223	EDF1	-0.0974866	0.0268326	0.523428	748	-0.0787706	0.0797257	0.997604	991
51253	ENSG00000116221	MRPL37	-0.0810206	0.0268702	0.523428	749	-0.0747482	0.0451121	0.997604	534
6182	ENSG00000262814	MRPL12	-0.0853262	0.0268737	0.523428	750	-0.0721437	0.0827103	0.997604	1028
24140	ENSG00000068438	FTSJ1	-0.0626501	0.0269934	0.525059	751	-0.0292989	0.275792	0.997604	3859
29899	ENSG00000121957	GPSM2	0.151789	0.027094	0.525431	752	0.135666	0.0505083	0.997604	613
79154	ENSG00000278535	DHRS11	-0.138533	0.0271244	0.525431	753	-0.129441	0.0602172	0.997604	740
199786	ENSG00000167483	FAM129C	0.143209	0.0271346	0.525431	754	0.0238341	0.50721	0.997604	7334
8795	ENSG00000120889	TNFRSF10B	0.0789777	0.0271564	0.525431	755	0.0709408	0.0449079	0.997604	531
9601	ENSG00000155660	PDIA4	-0.106217	0.0272355	0.525473	756	-0.0985355	0.0472855	0.997604	564
729683		LOC729683	-0.0800088	0.0272504	0.525473	757	-0.0617396	0.114653	0.997604	1473
778	ENSG00000102001	CACNA1F	0.175431	0.027301	0.525473	758	0.0981088	0.199262	0.997604	2682
54785	ENSG00000196544	BORCS6	-0.0887929	0.027321	0.525473	759	-0.0650319	0.132378	0.997604	1720
199953	ENSG00000188807	TMEM201	-0.109902	0.0273384	0.525473	760	-0.107419	0.0371041	0.997604	434
5885	ENSG00000164754	RAD21	0.080735	0.0273752	0.525488	761	0.082268	0.0356099	0.997604	417
57644	ENSG00000078814	MYH7B	0.16841	0.0274268	0.525736	762	0.140243	0.0885749	0.997604	1098
9252	ENSG00000100784	RPS6KA5	0.122832	0.0274858	0.525736	763	0.103813	0.064299	0.997604	788
9823	ENSG00000184867	ARMCX2	0.109041	0.0274961	0.525736	764	0.0703053	0.163086	0.997604	2137
401039	ENSG00000227744	LINC01940	-0.143652	0.0276241	0.527495	765	-0.142529	0.0443503	0.997604	520
112476	ENSG00000167371	PRRT2	0.146522	0.0276603	0.527496	766	0.112686	0.111082	0.997604	1423
26207	ENSG00000154217	PITPNC1	-0.0849293	0.0277502	0.52852	767	-0.0441777	0.266803	0.997604	3722
11339	ENSG00000104147	OIP5	-0.207486	0.027862	0.529582	768	-0.105623	0.285235	0.997604	4001
259295	ENSG00000255837	TAS2R20	-0.137098	0.0278784	0.529582	769	-0.106562	0.105142	0.997604	1342
6509	ENSG00000115902	SLC1A4	-0.119566	0.0279398	0.529784	770	-0.106026	0.0589884	0.997604	724
3265	ENSG00000174775	HRAS	-0.0880672	0.0279717	0.529784	771	-0.0653544	0.12139	0.997604	1557
2003		ELK2AP	-0.367277	0.0279979	0.529784	772	-0.367227	0.0359721	0.997604	420
23279	ENSG00000030066	NUP160	0.07922	0.0280753	0.530395	773	0.0666479	0.0830345	0.997604	1032
55215	ENSG00000140525	FANCI	-0.117199	0.0281167	0.530395	774	-0.0874001	0.117774	0.997604	1527
319085	ENSG00000258730	ITPK1-AS1	0.134458	0.0281391	0.530395	775	0.1112	0.0907117	0.997604	1127
51720	ENSG00000087206	UIMC1	0.0804812	0.0283573	0.532711	776	0.045374	0.209186	0.997604	2844
137886	ENSG00000215114	UBXN2B	0.119039	0.0283673	0.532711	777	0.100257	0.0411799	0.997604	477
11073	ENSG00000163781	TOPBP1	0.0730067	0.0283714	0.532711	778	0.0778235	0.0304329	0.997604	363
220359	ENSG00000173825	TIGD3	0.180654	0.0284527	0.533247	779	0.159056	0.0798612	0.997604	993
151009		LINC01106	0.219688	0.0285024	0.533247	780	0.17925	0.0959716	0.997604	1202
27072	ENSG00000006715	VPS41	0.0519164	0.0285095	0.533247	781	0.040175	0.101922	0.997604	1298
3182	ENSG00000197451	HNRNPAB	-0.0746044	0.0285605	0.533518	782	-0.0555654	0.10702	0.997604	1365
90507	ENSG00000141295	SCRN2	-0.0881277	0.0286242	0.534026	783	-0.0630786	0.139434	0.997604	1812
971	ENSG00000137101	CD72	0.156875	0.0286953	0.534669	784	0.0319088	0.446594	0.997604	6474
713	ENSG00000173369	C1QB	-0.42303	0.0287861	0.534886	785	-0.36543	0.0745661	0.997604	921
259282	ENSG00000038219	BOD1L1	0.121936	0.0288726	0.534886	786	0.0953413	0.0844963	0.997604	1059
30833	ENSG00000125458	NT5C	-0.0811637	0.0289999	0.534886	787	-0.0811374	0.0316076	0.997604	372
10994	ENSG00000105135	ILVBL	-0.0936274	0.0290406	0.534886	788	-0.0737158	0.0882131	0.997604	1094
5294	ENSG00000105851	PIK3CG	0.104928	0.0290438	0.534886	789	0.0985724	0.0345218	0.997604	397
100286793			-0.224729	0.0290752	0.534886	790	-0.211907	0.0606652	0.997604	743
56902	ENSG00000115946	PNO1	-0.0634579	0.0291225	0.534886	791	-0.054896	0.0804586	0.997604	998
10208	ENSG00000132952	USPL1	0.0983346	0.0291454	0.534886	792	0.0835983	0.0811052	0.997604	1009
414196	ENSG00000181800	CELF2-AS1	0.257025	0.0291731	0.534886	793	0.201067	0.0967972	0.997604	1218
81563	ENSG00000116667	C1orf21	-0.18446	0.0291792	0.534886	794	-0.0435622	0.494314	0.997604	7142
199713	ENSG00000167634	NLRP7	-0.175422	0.029204	0.534886	795	-0.104015	0.196351	0.997604	2631
11007	ENSG00000175602	CCDC85B	-0.187497	0.0292108	0.534886	796	-0.132887	0.154138	0.997604	2019
1351	ENSG00000176340	COX8A	-0.108817	0.0292179	0.534886	797	-0.0888943	0.0835896	0.997604	1037
91948	ENSG00000251209	LINC00923	0.154281	0.0292195	0.534886	798	0.106905	0.162388	0.997604	2129
1555	ENSG00000197408	CYP2B6	-0.119832	0.0292884	0.535226	799	-0.110135	0.0666376	0.997604	821
9145	ENSG00000100321	SYNGR1	-0.152764	0.0293114	0.535226	800	-0.0962225	0.185634	0.997604	2496
54461	ENSG00000159069	FBXW5	-0.0917975	0.0293713	0.535651	801	-0.0636889	0.146517	0.997604	1913
406	ENSG00000133794	ARNTL	0.0774618	0.0295558	0.538344	802	0.107564	0.00153742	0.997604	21
8239	ENSG00000124486	USP9X	0.0746313	0.0296142	0.538534	803	0.0460187	0.171534	0.997604	2268
1643	ENSG00000134574	DDB2	-0.0836241	0.02964	0.538534	804	-0.0697954	0.079186	0.997604	982
6747	ENSG00000114850	SSR3	-0.0734161	0.0296843	0.538669	805	-0.0513636	0.146002	0.997604	1905
8665	ENSG00000175390	EIF3F	-0.0797337	0.0297276	0.538785	806	-0.0636088	0.0728845	0.997604	892
64946	ENSG00000153044	CENPH	-0.0950068	0.0298045	0.539316	807	-0.0729989	0.0844866	0.997604	1058
80895	ENSG00000132323	ILKAP	-0.0727381	0.0298745	0.539316	808	-0.0451531	0.14825	0.997604	1930
1982	ENSG00000110321	EIF4G2	0.0663658	0.0299714	0.539316	809	0.0626499	0.0524925	0.997604	639
84343	ENSG00000163755	HPS3	0.0770254	0.0299804	0.539316	810	0.0622883	0.0931894	0.997604	1168
10210	ENSG00000197579	TOPORS	0.132004	0.0299815	0.539316	811	0.144188	0.0207885	0.997604	240
10580	ENSG00000095637	SORBS1	0.132665	0.0299864	0.539316	812	0.141733	0.0345241	0.997604	398
5920	ENSG00000133321	RARRES3	-0.107149	0.0300844	0.539316	813	-0.0429034	0.380946	0.997604	5483
6261	ENSG00000196218	RYR1	-0.161141	0.0300858	0.539316	814	-0.131639	0.0956944	0.997604	1196
84513	ENSG00000147535	PLPP5	0.108624	0.0301546	0.539316	815	0.0318049	0.373241	0.997604	5356
11176	ENSG00000076108	BAZ2A	0.101756	0.030287	0.539316	816	0.0573296	0.204292	0.997604	2766
8214	ENSG00000183628	DGCR6	-0.110218	0.0302898	0.539316	817	-0.0732772	0.168422	0.997604	2215
4261	ENSG00000179583	CIITA	0.105751	0.0302983	0.539316	818	0.0310539	0.452735	0.997604	6561
57536	ENSG00000150477	KIAA1328	0.126272	0.0303078	0.539316	819	0.103701	0.0987429	0.997604	1255
11004	ENSG00000142945	KIF2C	-0.214079	0.0303241	0.539316	820	-0.178381	0.0733014	0.997604	901
115650	ENSG00000159958	TNFRSF13C	0.169099	0.0303455	0.539316	821	0.0350212	0.496569	0.997604	7168
51514	ENSG00000143476	DTL	-0.269812	0.0303476	0.539316	822	-0.193562	0.131499	0.997604	1707
51225	ENSG00000108798	ABI3	-0.139985	0.0305123	0.541585	823	-0.0799928	0.189461	0.997604	2546
55656	ENSG00000164941	INTS8	0.0604064	0.030553	0.541648	824	0.0601042	0.0424881	0.997604	496
79090	ENSG00000007255	TRAPPC6A	-0.10668	0.0305948	0.541732	825	-0.076294	0.112056	0.997604	1430
644096	ENSG00000205138	SDHAF1	-0.087573	0.0307074	0.542506	826	-0.0628376	0.146007	0.997604	1906
10330	ENSG00000257727	CNPY2	-0.07842	0.0307128	0.542506	827	-0.0486718	0.17833	0.997604	2362
192286	ENSG00000146066	HIGD2A	-0.102994	0.030779	0.54294	828	-0.0864982	0.0719684	0.997604	883
23349	ENSG00000122733	PHF24	0.360431	0.0308312	0.54294	829	0.368494	0.0373054	0.997604	436
5591	ENSG00000253729	PRKDC	0.10665	0.0308719	0.54294	830	0.0799001	0.136383	0.997604	1774
285972	ENSG00000242258	LINC00996	-0.133189	0.030886	0.54294	831	-0.0965029	0.135382	0.997604	1757
8636	ENSG00000176101	SSNA1	-0.0815062	0.031025	0.544715	832	-0.0635667	0.115721	0.997604	1488
389	ENSG00000155366	RHOC	-0.147913	0.0310623	0.544715	833	-0.0867754	0.211475	0.997604	2877
3512	ENSG00000132465	JCHAIN	-0.321774	0.0310989	0.544715	834	-0.298909	0.0601008	0.997604	738
401612	ENSG00000269743	SLC25A53	-0.107629	0.0311857	0.544766	835	-0.061067	0.215853	0.997604	2948
91353		IGLL3P	-0.244065	0.0312052	0.544766	836	-0.267706	0.0243931	0.997604	288
56731	ENSG00000125520	SLC2A4RG	-0.106801	0.03134	0.544766	837	-0.0616523	0.202395	0.997604	2733
151195	ENSG00000163249	CCNYL1	0.0672266	0.0313465	0.544766	838	0.0363544	0.244682	0.997604	3397
9665	ENSG00000166783	MARF1	0.0843306	0.0313509	0.544766	839	0.0363536	0.337668	0.997604	4797
23234	ENSG00000213551	DNAJC9	-0.0706115	0.0314529	0.544766	840	-0.0354831	0.241635	0.997604	3346
151295	ENSG00000213901	SLC23A3	0.147576	0.0314591	0.544766	841	0.134429	0.0626757	0.997604	772
65990	ENSG00000103254	FAM173A	-0.178002	0.0315899	0.544766	842	-0.126867	0.155891	0.997604	2047
9046	ENSG00000147443	DOK2	-0.116557	0.0316115	0.544766	843	-0.0669367	0.224472	0.997604	3064
91746	ENSG00000083896	YTHDC1	0.0548041	0.0316314	0.544766	844	0.0526114	0.0581871	0.997604	713
10467	ENSG00000106400	ZNHIT1	-0.0954505	0.0316667	0.544766	845	-0.0695485	0.148546	0.997604	1935
114907	ENSG00000156804	FBXO32	-0.106515	0.0317796	0.544766	846	-0.0856244	0.0973189	0.997604	1228
192683	ENSG00000198794	SCAMP5	-0.225506	0.0317856	0.544766	847	-0.200843	0.0695123	0.997604	860
4430	ENSG00000128641	MYO1B	0.274678	0.031814	0.544766	848	0.0526898	0.623264	0.997604	9070
121457	ENSG00000166130	IKBIP	0.152604	0.0318329	0.544766	849	0.195185	0.00738282	0.997604	97
5790	ENSG00000213402	PTPRCAP	-0.122038	0.0318645	0.544766	850	-0.0898674	0.119943	0.997604	1540
55222	ENSG00000172731	LRRC20	-0.130905	0.0319158	0.544766	851	-0.100082	0.115418	0.997604	1482
23250	ENSG00000068650	ATP11A	0.112769	0.0319245	0.544766	852	0.0906778	0.0632885	0.997604	776
284385	ENSG00000267106	ZNF561-AS1	-0.124109	0.0319344	0.544766	853	-0.0884352	0.15302	0.997604	1999
8452	ENSG00000036257	CUL3	0.0625861	0.0319712	0.544766	854	0.0627391	0.0350972	0.997604	408
2946	ENSG00000213366	GSTM2	-0.204184	0.0320059	0.544766	855	-0.1429	0.152863	0.997604	1996
60493	ENSG00000215251	FASTKD5	0.0535609	0.0320125	0.544766	856	0.0595101	0.0251475	0.997604	295
10400	ENSG00000133027	PEMT	-0.0958569	0.032021	0.544766	857	-0.0664407	0.148384	0.997604	1932
1069	ENSG00000147400	CETN2	-0.0773122	0.0320323	0.544766	858	-0.0580217	0.134428	0.997604	1743
2828	ENSG00000177464	GPR4	-0.153602	0.0320341	0.544766	859	-0.0709285	0.34075	0.997604	4834
11120	ENSG00000112763	BTN2A1	0.105806	0.0321549	0.546185	860	0.0884433	0.0793197	0.997604	985
2984	ENSG00000070019	GUCY2C	0.207058	0.0322136	0.546298	861	0.203475	0.0343285	0.997604	394
5694	ENSG00000142507	PSMB6	-0.083403	0.0322457	0.546298	862	-0.0675684	0.105551	0.997604	1347
2908	ENSG00000113580	NR3C1	0.10802	0.0322737	0.546298	863	0.102493	0.0402723	0.997604	469
5055	ENSG00000197632	SERPINB2	0.203529	0.0323379	0.54675	864	0.236752	0.0180561	0.997604	204
400916	ENSG00000250479	CHCHD10	-0.0989406	0.0324546	0.547496	865	-0.0925402	0.0455035	0.997604	539
54878	ENSG00000074603	DPP8	0.132266	0.0324853	0.547496	866	0.117049	0.073194	0.997604	896
111	ENSG00000173175	ADCY5	-0.150665	0.0324985	0.547496	867	-0.127262	0.103682	0.997604	1322
165186	ENSG00000189350	TOGARAM2	-0.16571	0.032532	0.547496	868	-0.0413416	0.498035	0.997604	7189
84878	ENSG00000119574	ZBTB45	-0.0953026	0.0327217	0.548941	869	-0.0918278	0.0470787	0.997604	561
2213	ENSG00000072694	FCGR2B	0.170533	0.0328256	0.548941	870	0.0854269	0.289602	0.997604	4055
3151	ENSG00000198830	HMGN2	-0.0590263	0.0328299	0.548941	871	-0.0453066	0.115058	0.997604	1477
23220	ENSG00000110042	DTX4	0.145111	0.032836	0.548941	872	0.0666824	0.325963	0.997604	4613
55177	ENSG00000137824	RMDN3	-0.0820303	0.0328558	0.548941	873	-0.0361194	0.312913	0.997604	4420
6868	ENSG00000151694	ADAM17	0.117815	0.0329071	0.548941	874	0.0863216	0.131963	0.997604	1712
2237	ENSG00000168496	FEN1	-0.112139	0.0329087	0.548941	875	-0.0726993	0.178288	0.997604	2361
1537	ENSG00000179091	CYC1	-0.0733471	0.0329551	0.548941	876	-0.0586424	0.108597	0.997604	1390
8420	ENSG00000242125	SNHG3	-0.0840075	0.032956	0.548941	877	-0.0611779	0.103541	0.997604	1320
55350	ENSG00000093134	VNN3	0.167731	0.0331478	0.550936	878	0.144124	0.0681199	0.997604	842
132320	ENSG00000151466	SCLT1	0.147672	0.0331512	0.550936	879	0.131301	0.0462167	0.997604	547
84131	ENSG00000148019	CEP78	-0.137627	0.0332067	0.551231	880	-0.036443	0.46432	0.997604	6702
60673	ENSG00000123395	ATG101	-0.0827199	0.0332954	0.552076	881	-0.0858776	0.0290064	0.997604	345
638	ENSG00000100290	BIK	-0.150275	0.0333486	0.552304	882	-0.131454	0.0922147	0.997604	1152
116447	ENSG00000184428	TOP1MT	-0.0956561	0.033401	0.552304	883	-0.116841	0.0121997	0.997604	148
147646	ENSG00000262874	C19orf84	-0.217035	0.0334226	0.552304	884	-0.12283	0.215617	0.997604	2944
8192	ENSG00000125656	CLPP	-0.0797038	0.0334834	0.552684	885	-0.0668451	0.0847691	0.997604	1061
3001	ENSG00000145649	GZMA	-0.237312	0.0336197	0.553775	886	-0.0525995	0.598958	0.997604	8712
5290	ENSG00000121879	PIK3CA	0.130477	0.0336253	0.553775	887	0.113901	0.0727188	0.997604	891
84301	ENSG00000197312	DDI2	0.172358	0.0336953	0.554303	888	0.131558	0.136645	0.997604	1778
6512	ENSG00000162383	SLC1A7	-0.339834	0.033758	0.554709	889	-0.221054	0.125721	0.997604	1615
10056	ENSG00000116120	FARSB	-0.0841291	0.0338361	0.554917	890	-0.0756292	0.0502951	0.997604	612
10237	ENSG00000121073	SLC35B1	-0.0634104	0.0339344	0.554917	891	-0.0387328	0.213569	0.997604	2914
59339	ENSG00000169499	PLEKHA2	0.0645542	0.0339497	0.554917	892	0.028687	0.333945	0.997604	4736
653113		FAM86FP	-0.163412	0.0340363	0.554917	893	-0.176399	0.0322716	0.997604	376
55658	ENSG00000070423	RNF126	-0.0979871	0.0340593	0.554917	894	-0.0734914	0.126766	0.997604	1632
90701	ENSG00000166562	SEC11C	-0.159699	0.0340625	0.554917	895	-0.106782	0.159749	0.997604	2087
4716	ENSG00000140990	NDUFB10	-0.0856571	0.0340673	0.554917	896	-0.0767336	0.066627	0.997604	820
4179	ENSG00000117335	CD46	0.140473	0.0340745	0.554917	897	0.135801	0.0257597	0.997604	305
3084	ENSG00000157168	NRG1	0.325369	0.0342273	0.555905	898	0.309601	0.0424158	0.997604	494
23670	ENSG00000135048	TMEM2	0.0768809	0.0342528	0.555905	899	0.0587414	0.117568	0.997604	1522
1266	ENSG00000117519	CNN3	0.169095	0.0342799	0.555905	900	0.158491	0.0530482	0.997604	645
254100		SSSCA1-AS1	0.112798	0.0342874	0.555905	901	0.12192	0.0339413	0.997604	388
81704	ENSG00000107099	DOCK8	0.117774	0.0346883	0.561517	902	0.0612557	0.219895	0.997604	2999
146862	ENSG00000141161	UNC45B	-0.134562	0.0347402	0.561517	903	-0.0984249	0.135795	0.997604	1766
1838	ENSG00000138101	DTNB	-0.0791417	0.0348963	0.561517	904	-0.0811707	0.0446089	0.997604	524
10174	ENSG00000120896	SORBS3	-0.133347	0.0349561	0.561517	905	-0.134972	0.0377361	0.997604	441
6609	ENSG00000166311	SMPD1	-0.0846195	0.0350389	0.561517	906	-0.0707282	0.0957231	0.997604	1197
100859930	ENSG00000278970	HEIH	-0.0739111	0.0350979	0.561517	907	-0.0755572	0.0475196	0.997604	572
5894	ENSG00000132155	RAF1	0.0974949	0.0351547	0.561517	908	0.0682976	0.114498	0.997604	1469
51367	ENSG00000167272	POP5	-0.0821846	0.0351756	0.561517	909	-0.0629664	0.0978264	0.997604	1241
22929	ENSG00000086475	SEPHS1	-0.0667867	0.035195	0.561517	910	-0.0488155	0.108942	0.997604	1395
3714	ENSG00000184916	JAG2	-0.186157	0.0352101	0.561517	911	-0.161127	0.0748804	0.997604	930
54433	ENSG00000109534	GAR1	-0.0976982	0.0353195	0.561517	912	-0.0752075	0.10143	0.997604	1288
54971	ENSG00000172530	BANP	0.077256	0.0353444	0.561517	913	0.065294	0.092298	0.997604	1154
26472	ENSG00000173457	PPP1R14B	-0.0896525	0.0353459	0.561517	914	-0.0534395	0.208085	0.997604	2834
374659	ENSG00000184508	HDDC3	-0.0827791	0.0354395	0.561517	915	-0.0661796	0.105995	0.997604	1354
5347	ENSG00000166851	PLK1	-0.149396	0.0354736	0.561517	916	-0.109371	0.124924	0.997604	1608
11068	ENSG00000114395	CYB561D2	-0.0618686	0.0354796	0.561517	917	-0.0413881	0.184239	0.997604	2469
81285	ENSG00000167332	OR51E2	0.106272	0.0355098	0.561517	918	0.0931704	0.0798995	0.997604	994
131096	ENSG00000183960	KCNH8	0.223602	0.0355458	0.561517	919	0.0714733	0.438408	0.997604	6376
26073	ENSG00000004142	POLDIP2	-0.0725421	0.0355499	0.561517	920	-0.0749665	0.0367418	0.997604	429
54997	ENSG00000088992	TESC	0.180273	0.0355549	0.561517	921	0.164567	0.0746187	0.997604	922
6533	ENSG00000131389	SLC6A6	0.143723	0.0355743	0.561517	922	0.0949448	0.103695	0.997604	1323
81572	ENSG00000088356	PDRG1	-0.0649706	0.0355961	0.561517	923	-0.0504236	0.108024	0.997604	1378
729013	ENSG00000247271	ZBED5-AS1	-0.0958505	0.0357206	0.561517	924	-0.105005	0.0260334	0.997604	307
285962	ENSG00000228775	WEE2-AS1	-0.175115	0.0357333	0.561517	925	-0.185464	0.0369957	0.997604	431
84078	ENSG00000120696	KBTBD7	0.176927	0.0357415	0.561517	926	0.155432	0.0628486	0.997604	775
729220		FLJ45513	-0.144972	0.0357476	0.561517	927	-0.133891	0.0764919	0.997604	951
51226	ENSG00000005243	COPZ2	-0.170094	0.0357542	0.561517	928	-0.147917	0.0796985	0.997604	990
222662	ENSG00000197753	LHFPL5	0.121638	0.0357606	0.561517	929	0.134055	0.0264337	0.997604	314
9025	ENSG00000112130	RNF8	-0.0694588	0.0357808	0.561517	930	-0.0512019	0.122997	0.997604	1581
643072		LOC643072	0.240187	0.0357867	0.561517	931	0.233605	0.05011	0.997604	605
348938	ENSG00000172548	NIPAL4	0.202849	0.036021	0.564303	932	0.0604702	0.503757	0.997604	7279
6790	ENSG00000087586	AURKA	-0.121829	0.0360415	0.564303	933	-0.0790673	0.176431	0.997604	2342
25960	ENSG00000020181	ADGRA2	-0.175635	0.0361869	0.565675	934	-0.202697	0.0247615	0.997604	289
2762	ENSG00000112699	GMDS	-0.0909399	0.0362508	0.565675	935	-0.0981063	0.0346134	0.997604	401
56987	ENSG00000114439	BBX	0.0932374	0.0362913	0.565675	936	0.0665688	0.161623	0.997604	2115
5686	ENSG00000143106	PSMA5	-0.0737164	0.0363078	0.565675	937	-0.053775	0.145966	0.997604	1904
254065	ENSG00000165288	BRWD3	0.0856293	0.0364059	0.565675	938	0.0601427	0.103482	0.997604	1317
51234	ENSG00000128463	EMC4	-0.0560382	0.0364927	0.565675	939	-0.0463658	0.0914444	0.997604	1137
284001	ENSG00000176155	CCDC57	-0.084018	0.036496	0.565675	940	-0.072005	0.0942317	0.997604	1178
642778	ENSG00000224712	NPIPA3	-0.142771	0.0365098	0.565675	941	-0.123826	0.0820545	0.997604	1020
124220	ENSG00000162078	ZG16B	-0.221351	0.0365523	0.565675	942	-0.19837	0.0887841	0.997604	1100
100500873	ENSG00000266509	MIR3934	0.177547	0.036662	0.565675	943	0.173383	0.0649785	0.997604	800
23118	ENSG00000055208	TAB2	0.0864329	0.0367173	0.565675	944	0.0736124	0.0652923	0.997604	804
4810	ENSG00000188158	NHS	0.184108	0.0367187	0.565675	945	0.150309	0.107439	0.997604	1369
6150	ENSG00000214026	MRPL23	-0.0869889	0.0367991	0.565675	946	-0.0740071	0.0972609	0.997604	1226
10897	ENSG00000174851	YIF1A	-0.0851155	0.0368023	0.565675	947	-0.0796527	0.0624727	0.997604	768
84953	ENSG00000133808	MICALCL	0.174832	0.0368077	0.565675	948	0.0904333	0.255984	0.997604	3557
10677	ENSG00000135407	AVIL	0.173597	0.0368143	0.565675	949	0.141122	0.100611	0.997604	1280
57533	ENSG00000132405	TBC1D14	0.151953	0.0368816	0.565675	950	0.118566	0.11276	0.997604	1440
55027	ENSG00000155393	HEATR3	0.0935024	0.0369548	0.565675	951	0.091584	0.058504	0.997604	719
1718	ENSG00000116133	DHCR24	-0.146941	0.0369554	0.565675	952	-0.114993	0.0958677	0.997604	1199
292	ENSG00000005022	SLC25A5	-0.0654965	0.0370139	0.565675	953	-0.0563125	0.0818421	0.997604	1015
140733	ENSG00000172264	MACROD2	0.257535	0.0370386	0.565675	954	0.0762554	0.466313	0.997604	6734
1832	ENSG00000096696	DSP	0.677733	0.0370525	0.565675	955	0.534342	0.108106	0.997604	1382
1844	ENSG00000158050	DUSP2	-0.190667	0.037118	0.565675	956	-0.0758533	0.375639	0.997604	5390
7111	ENSG00000136842	TMOD1	0.262328	0.0371224	0.565675	957	0.199294	0.127462	0.997604	1647
1329	ENSG00000135940	COX5B	-0.0979257	0.0371302	0.565675	958	-0.0859714	0.0920001	0.997604	1148
9320	ENSG00000153827	TRIP12	0.0841762	0.037136	0.565675	959	0.0463837	0.218138	0.997604	2982
4258	ENSG00000085871	MGST2	-0.117708	0.0371838	0.565813	960	-0.115175	0.0580099	0.997604	709
150771	ENSG00000198885	ITPRIPL1	-0.14904	0.037527	0.570441	961	-0.0404732	0.510955	0.997604	7395
4097	ENSG00000197063	MAFG	0.0894102	0.0376604	0.571627	962	0.0480599	0.264664	0.997604	3695
705	ENSG00000112578	BYSL	-0.102902	0.0376848	0.571627	963	-0.0657076	0.202268	0.997604	2731
440894	ENSG00000204588	LINC01123	0.189972	0.0377224	0.571627	964	0.12752	0.189877	0.997604	2550
5438	ENSG00000105258	POLR2I	-0.0990426	0.0378803	0.572891	965	-0.0776481	0.109457	0.997604	1402
1875	ENSG00000133740	E2F5	0.141408	0.0378998	0.572891	966	0.0766858	0.150564	0.997604	1967
29844	ENSG00000105619	TFPT	-0.0828719	0.0379274	0.572891	967	-0.0720194	0.0890188	0.997604	1103
54935	ENSG00000158716	DUSP23	-0.105297	0.0380575	0.572891	968	-0.0672539	0.215982	0.997604	2951
728071			-0.0906716	0.0381038	0.572891	969	-0.0711895	0.111231	0.997604	1425
901	ENSG00000138764	CCNG2	0.11234	0.038117	0.572891	970	0.116648	0.0390606	0.997604	456
162427	ENSG00000141699	RETREG3	-0.0763472	0.0381421	0.572891	971	-0.0617486	0.0991092	0.997604	1260
23528	ENSG00000162702	ZNF281	0.171538	0.0382177	0.572891	972	0.148748	0.0762438	0.997604	944
9580	ENSG00000143842	SOX13	-0.140664	0.0382409	0.572891	973	-0.039534	0.517465	0.997604	7486
81610	ENSG00000101447	FAM83D	0.168715	0.0382494	0.572891	974	0.1902	0.0281181	0.997604	336
9061	ENSG00000138801	PAPSS1	-0.108861	0.0382636	0.572891	975	-0.104253	0.0579937	0.997604	708
51118	ENSG00000183520	UTP11	-0.066838	0.03828	0.572891	976	-0.0408706	0.22918	0.997604	3165
1849	ENSG00000164086	DUSP7	-0.0811994	0.0383249	0.572891	977	-0.0460937	0.25086	0.997604	3486
83692	ENSG00000102181	CD99L2	-0.0836504	0.0383548	0.572891	978	-0.0878923	0.0354141	0.997604	414
122618	ENSG00000166428	PLD4	-0.150147	0.0385453	0.574695	979	-0.166223	0.0223973	0.997604	268
5478	ENSG00000196262	PPIA	-0.0992308	0.0386403	0.574695	980	-0.0657114	0.163789	0.997604	2148
7386	ENSG00000169021	UQCRFS1	-0.055173	0.0386902	0.574695	981	-0.0385702	0.172148	0.997604	2276
715	ENSG00000159403	C1R	0.179911	0.0387465	0.574695	982	0.12875	0.159252	0.997604	2082
93627	ENSG00000145348	TBCK	0.078483	0.0387867	0.574695	983	0.0771384	0.0532106	0.997604	647
100507458		ZNF213-AS1	-0.106278	0.0387999	0.574695	984	-0.0597628	0.249639	0.997604	3473
55084	ENSG00000112320	SOBP	0.234427	0.038813	0.574695	985	0.0783963	0.45305	0.997604	6564
81553	ENSG00000197872	FAM49A	0.0940925	0.0389312	0.574695	986	0.0673851	0.122929	0.997604	1578
684959	ENSG00000207112	SNORA25	0.159456	0.0389315	0.574695	987	0.185635	0.0214668	0.997604	250
26094	ENSG00000119599	DCAF4	0.100081	0.0389361	0.574695	988	0.0744861	0.116953	0.997604	1508
957	ENSG00000187097	ENTPD5	0.140891	0.039003	0.574695	989	0.143563	0.0525193	0.997604	640
55063	ENSG00000078487	ZCWPW1	0.0812879	0.03901	0.574695	990	0.0625473	0.14194	0.997604	1847
64081	ENSG00000108187	PBLD	-0.0917066	0.0390764	0.574695	991	-0.114736	0.0151773	0.997604	178
5520	ENSG00000221914	PPP2R2A	0.0725367	0.0390876	0.574695	992	0.044326	0.221659	0.997604	3016
51755	ENSG00000167258	CDK12	0.0645084	0.0391367	0.574695	993	0.0431405	0.185048	0.997604	2484
23228	ENSG00000154822	PLCL2	0.0610981	0.0391546	0.574695	994	0.0484946	0.112389	0.997604	1436
29982	ENSG00000148572	NRBF2	0.139496	0.0391916	0.574695	995	0.098224	0.0981986	0.997604	1246
517	ENSG00000135390	ATP5G2	-0.0755613	0.0392442	0.574695	996	-0.0593706	0.109291	0.997604	1397
65005	ENSG00000143436	MRPL9	-0.0729315	0.0392465	0.574695	997	-0.0488408	0.130347	0.997604	1689
8644	ENSG00000196139	AKR1C3	-0.217836	0.0392625	0.574695	998	-0.0576466	0.547952	0.997604	7950
125336	ENSG00000167210	LOXHD1	0.309093	0.0393417	0.574945	999	0.240025	0.109319	0.997604	1398
23304	ENSG00000024048	UBR2	0.0968817	0.0394227	0.574945	1000	0.0689165	0.115277	0.997604	1480
51585	ENSG00000165494	PCF11	0.0988777	0.0394574	0.574945	1001	0.086191	0.0825263	0.997604	1026
2534	ENSG00000010810	FYN	-0.0784435	0.0395292	0.574945	1002	-0.0401469	0.26136	0.997604	3642
5170	ENSG00000140992	PDPK1	0.0838135	0.0395427	0.574945	1003	0.0879134	0.0440586	0.997604	515
913	ENSG00000158488	CD1E	-0.224601	0.0395803	0.574945	1004	-0.156348	0.153392	0.997604	2006
23761	ENSG00000241878	PISD	0.125218	0.0396199	0.574945	1005	0.0941679	0.134231	0.997604	1739
8564	ENSG00000117009	KMO	0.139415	0.0396267	0.574945	1006	0.0629238	0.341781	0.997604	4857
197322	ENSG00000176715	ACSF3	-0.0705698	0.0396586	0.574945	1007	-0.0585159	0.10464	0.997604	1336
10654	ENSG00000163344	PMVK	-0.0841333	0.0396731	0.574945	1008	-0.0656318	0.136393	0.997604	1775
26229	ENSG00000149541	B3GAT3	-0.0935276	0.0398436	0.575977	1009	-0.0766495	0.101736	0.997604	1296
56954	ENSG00000114021	NIT2	-0.0856611	0.0399473	0.575977	1010	-0.0657749	0.104593	0.997604	1333
57610	ENSG00000141084	RANBP10	0.0887123	0.0400179	0.575977	1011	0.0615763	0.170621	0.997604	2253
283951	ENSG00000174109	C16orf91	-0.0967263	0.0400366	0.575977	1012	-0.0635029	0.173695	0.997604	2305
79169	ENSG00000143793	C1orf35	-0.0768815	0.0400509	0.575977	1013	-0.0451086	0.244756	0.997604	3399
51094	ENSG00000159346	ADIPOR1	0.148237	0.0400837	0.575977	1014	0.102219	0.161953	0.997604	2124
55370		PPP4R1L	0.123972	0.040129	0.575977	1015	0.104029	0.0794295	0.997604	988
80127	ENSG00000119636	BBOF1	0.152825	0.0401854	0.575977	1016	0.12788	0.118118	0.997604	1531
57291	ENSG00000226950	DANCR	-0.0942331	0.0401882	0.575977	1017	-0.0722968	0.0826767	0.997604	1027
440101	ENSG00000248265	FLJ12825	-0.114668	0.0402056	0.575977	1018	-0.0985225	0.103372	0.997604	1316
5922	ENSG00000155903	RASA2	0.181373	0.0402485	0.575977	1019	0.187737	0.0468667	0.997604	556
160760	ENSG00000196850	PPTC7	0.167623	0.040278	0.575977	1020	0.138627	0.107622	0.997604	1375
728489	ENSG00000213221	DNLZ	-0.149198	0.0403107	0.575977	1021	-0.089621	0.234623	0.997604	3248
51384	ENSG00000002745	WNT16	0.199279	0.0403217	0.575977	1022	0.117973	0.204176	0.997604	2764
115123	ENSG00000173926	MARCH3	0.115	0.0403357	0.575977	1023	0.0230982	0.652751	0.997604	9538
51287	ENSG00000181924	COA4	-0.064547	0.0404538	0.577098	1024	-0.0495633	0.134493	0.997604	1745
219	ENSG00000137124	ALDH1B1	-0.0702556	0.0405533	0.577494	1025	-0.0436748	0.203512	0.997604	2753
79899	ENSG00000135362	PRR5L	-0.142385	0.0406224	0.577494	1026	-0.0262127	0.623228	0.997604	9069
6041	ENSG00000135828	RNASEL	0.0955908	0.0406251	0.577494	1027	0.069113	0.107531	0.997604	1373
26268	ENSG00000112146	FBXO9	0.0649287	0.0406723	0.577494	1028	0.0561995	0.0940361	0.997604	1175
5702	ENSG00000165916	PSMC3	-0.0712085	0.0407347	0.577494	1029	-0.0514189	0.147456	0.997604	1922
127687	ENSG00000197982	C1orf122	-0.105088	0.0407473	0.577494	1030	-0.0746829	0.176718	0.997604	2346
1840	ENSG00000135144	DTX1	0.125365	0.0407844	0.577494	1031	0.0580465	0.319462	0.997604	4514
2004	ENSG00000111145	ELK3	0.113935	0.0408311	0.577494	1032	0.117862	0.055087	0.997604	675
64968	ENSG00000243927	MRPS6	-0.0779992	0.0408706	0.577494	1033	-0.0405476	0.281409	0.997604	3948
401124	ENSG00000197057	DTHD1	-0.189671	0.0408768	0.577494	1034	-0.108128	0.181836	0.997604	2427
5927	ENSG00000073614	KDM5A	0.0715704	0.0410472	0.578929	1035	0.0409084	0.227205	0.997604	3122
5360	ENSG00000100979	PLTP	-0.184124	0.0410577	0.578929	1036	-0.172329	0.0746653	0.997604	926
27335	ENSG00000178982	EIF3K	-0.0659343	0.0415431	0.585209	1037	-0.0463958	0.148102	0.997604	1929
7260	ENSG00000032389	EIPR1	-0.0762879	0.0416011	0.585462	1038	-0.0773971	0.0387065	0.997604	453
5051	ENSG00000158006	PAFAH2	-0.0785675	0.0417531	0.586458	1039	-0.0167768	0.627865	0.997604	9151
56975	ENSG00000177706	FAM20C	-0.174716	0.0417834	0.586458	1040	-0.232699	0.00457846	0.997604	61
80254	ENSG00000182923	CEP63	0.0968637	0.0418628	0.586458	1041	0.0752753	0.101545	0.997604	1291
55669	ENSG00000171109	MFN1	0.114122	0.0419287	0.586458	1042	0.0965148	0.0917378	0.997604	1145
10538	ENSG00000156127	BATF	-0.111264	0.0419579	0.586458	1043	-0.0793935	0.182222	0.997604	2430
100653247			0.059594	0.0419652	0.586458	1044	0.0290751	0.329398	0.997604	4667
2037	ENSG00000079819	EPB41L2	0.118746	0.042137	0.586458	1045	0.041406	0.47473	0.997604	6847
9525	ENSG00000119541	VPS4B	0.075996	0.0421719	0.586458	1046	0.0738863	0.0537401	0.997604	657
390940	ENSG00000234465	PINLYP	-0.210542	0.0421876	0.586458	1047	-0.206972	0.0640466	0.997604	783
149628	ENSG00000163564	PYHIN1	-0.139409	0.0422093	0.586458	1048	-0.0335865	0.555992	0.997604	8055
27075	ENSG00000106537	TSPAN13	0.164471	0.0423287	0.586458	1049	0.0601396	0.341185	0.997604	4844
79647	ENSG00000174574	AKIRIN1	0.0673864	0.0424036	0.586458	1050	0.0697759	0.0398919	0.997604	467
84803	ENSG00000138678	GPAT3	0.150809	0.0424234	0.586458	1051	0.134917	0.0434873	0.997604	509
23637	ENSG00000011454	RABGAP1	0.072457	0.0424266	0.586458	1052	0.0537342	0.160493	0.997604	2103
58477	ENSG00000144867	SRPRB	-0.0627582	0.0424514	0.586458	1053	-0.0352675	0.259531	0.997604	3620
57161	ENSG00000139946	PELI2	0.118875	0.0425298	0.586458	1054	0.101262	0.0585187	0.997604	720
2125	ENSG00000167880	EVPL	-0.296226	0.0426062	0.586458	1055	-0.424643	0.00524408	0.997604	71
79031	ENSG00000115539	PDCL3	-0.0789616	0.0426252	0.586458	1056	-0.0547379	0.178768	0.997604	2370
4191	ENSG00000146701	MDH2	-0.0817931	0.0426655	0.586458	1057	-0.0747834	0.0672612	0.997604	829
100534593	ENSG00000254995	STX16-NPEPL1	0.147426	0.0427212	0.586458	1058	0.132128	0.100482	0.997604	1278
126328	ENSG00000174886	NDUFA11	-0.0885278	0.042793	0.586458	1059	-0.0741447	0.1133	0.997604	1445
90120	ENSG00000238227	TMEM250	-0.078935	0.0427934	0.586458	1060	-0.0547069	0.177996	0.997604	2358
131965	ENSG00000206562	METTL6	-0.0721715	0.0428156	0.586458	1061	-0.0670115	0.0734345	0.997604	904
10535	ENSG00000104889	RNASEH2A	-0.0991819	0.0429069	0.586458	1062	-0.0912033	0.0576924	0.997604	705
3915	ENSG00000135862	LAMC1	0.159055	0.0429243	0.586458	1063	0.00492126	0.941983	0.999561	13703
79884	ENSG00000164114	MAP9	0.197931	0.0429723	0.586458	1064	0.247623	0.00977179	0.997604	125
7392	ENSG00000105698	USF2	-0.0614803	0.0431479	0.586458	1065	-0.0730603	0.0222498	0.997604	263
8897	ENSG00000100330	MTMR3	0.0985034	0.0431594	0.586458	1066	0.0612329	0.153342	0.997604	2005
8895	ENSG00000085719	CPNE3	0.0660488	0.0431618	0.586458	1067	0.0467124	0.164648	0.997604	2159
55668	ENSG00000089916	GPATCH2L	0.080846	0.0432575	0.586458	1068	0.0673456	0.0966343	0.997604	1214
2074	ENSG00000225830	ERCC6	0.0887406	0.0432683	0.586458	1069	0.0840728	0.0804528	0.997604	997
729234	ENSG00000231584	FAHD2CP	-0.142554	0.0432983	0.586458	1070	-0.146777	0.0548554	0.997604	668
723778	ENSG00000284049	MIR650	-0.248255	0.0433541	0.586458	1071	-0.265631	0.0376858	0.997604	440
56940	ENSG00000112679	DUSP22	0.104345	0.0433681	0.586458	1072	0.0802402	0.149165	0.997604	1943
100133991	ENSG00000267278	MAP3K14-AS1	0.124633	0.0433816	0.586458	1073	0.0869113	0.19126	0.997604	2574
376497	ENSG00000130304	SLC27A1	-0.0914639	0.0434065	0.586458	1074	-0.0823301	0.0829876	0.997604	1031
7158	ENSG00000067369	TP53BP1	0.0731893	0.0434316	0.586458	1075	0.0714207	0.0598766	0.997604	735
402	ENSG00000213465	ARL2	-0.112622	0.0434586	0.586458	1076	-0.0876559	0.135579	0.997604	1763
5859	ENSG00000172053	QARS	-0.0620027	0.0434745	0.586458	1077	-0.0510361	0.0937413	0.997604	1173
4163	ENSG00000171444	MCC	0.108413	0.0436562	0.586458	1078	0.0791341	0.144821	0.997604	1889
51084	ENSG00000165475	CRYL1	-0.0766593	0.0436607	0.586458	1079	-0.0811042	0.0493589	0.997604	598
730	ENSG00000112936	C7	0.102086	0.0436809	0.586458	1080	0.0996242	0.0692591	0.997604	855
6667	ENSG00000185591	SP1	0.0885021	0.0436917	0.586458	1081	0.0375505	0.32563	0.997604	4608
140775	ENSG00000176994	SMCR8	0.0741838	0.0437875	0.586458	1082	0.0562491	0.141028	0.997604	1832
254958	ENSG00000205176	REXO1L1P	0.151679	0.0437984	0.586458	1083	0.172746	0.0317315	0.997604	373
23016	ENSG00000075914	EXOSC7	-0.0776616	0.043799	0.586458	1084	-0.0645672	0.0843548	0.997604	1055
23534	ENSG00000064419	TNPO3	0.073177	0.043809	0.586458	1085	0.0480789	0.184642	0.997604	2475
6375	ENSG00000143184	XCL1	-0.205461	0.043851	0.586458	1086	-0.0905627	0.358873	0.997604	5129
54094			-0.408444	0.0438826	0.586458	1087	-0.293973	0.169996	0.997604	2241
10228	ENSG00000135823	STX6	0.0559119	0.0440277	0.586458	1088	0.0478697	0.0924885	0.997604	1159
79058	ENSG00000169696	ASPSCR1	-0.0906026	0.044032	0.586458	1089	-0.0742713	0.115809	0.997604	1492
84279	ENSG00000135617	PRADC1	-0.0966889	0.0440526	0.586458	1090	-0.040413	0.416911	0.997604	6047
541578	ENSG00000197021	CXorf40B	-0.0750247	0.0441148	0.586458	1091	-0.0414528	0.26347	0.997604	3678
4898	ENSG00000078618	NRDC	0.0911437	0.0443005	0.586458	1092	0.0560793	0.192305	0.997604	2591
6832	ENSG00000156502	SUPV3L1	-0.0688566	0.0443969	0.586458	1093	-0.0567781	0.0905842	0.997604	1124
9401	ENSG00000160957	RECQL4	-0.144461	0.0444657	0.586458	1094	-0.102213	0.163451	0.997604	2145
6693	ENSG00000197471	SPN	-0.0829926	0.0445155	0.586458	1095	-0.0279034	0.480609	0.997604	6946
55311	ENSG00000167685	ZNF444	-0.0922681	0.0446236	0.586458	1096	-0.0838714	0.0694884	0.997604	859
55818	ENSG00000115548	KDM3A	0.077536	0.0447003	0.586458	1097	0.0804794	0.0480892	0.997604	583
84326	ENSG00000130731	METTL26	-0.094393	0.0447502	0.586458	1098	-0.0731095	0.124525	0.997604	1602
51020	ENSG00000111906	HDDC2	-0.111304	0.0447941	0.586458	1099	-0.0700555	0.207471	0.997604	2823
54823	ENSG00000116668	SWT1	0.0895766	0.0448044	0.586458	1100	0.0887743	0.0528641	0.997604	643
5174	ENSG00000174827	PDZK1	-0.13632	0.0448252	0.586458	1101	-0.116429	0.109701	0.997604	1405
1019	ENSG00000135446	CDK4	-0.0739067	0.0448404	0.586458	1102	-0.0534905	0.140608	0.997604	1827
57414	ENSG00000005486	RHBDD2	-0.0758206	0.0448447	0.586458	1103	-0.0759141	0.0518275	0.997604	632
221037	ENSG00000171988	JMJD1C	0.158777	0.044985	0.586458	1104	0.109949	0.164432	0.997604	2156
57205	ENSG00000145246	ATP10D	0.0959231	0.0450169	0.586458	1105	0.056818	0.254607	0.997604	3537
5151	ENSG00000073417	PDE8A	0.0716033	0.045018	0.586458	1106	0.0768003	0.0478255	0.997604	578
7153	ENSG00000131747	TOP2A	-0.206301	0.0450343	0.586458	1107	-0.14263	0.196813	0.997604	2638
5289	ENSG00000078142	PIK3C3	0.0633258	0.0451254	0.586458	1108	0.0615547	0.0549276	0.997604	670
84940	ENSG00000167549	CORO6	-0.18487	0.0451314	0.586458	1109	-0.0974137	0.290285	0.997604	4069
5833	ENSG00000185813	PCYT2	-0.081046	0.0451577	0.586458	1110	-0.0454619	0.256875	0.997604	3569
51073	ENSG00000105364	MRPL4	-0.0811108	0.0452229	0.586458	1111	-0.0659012	0.116088	0.997604	1496
8798	ENSG00000010219	DYRK4	-0.0939145	0.0452744	0.586458	1112	-0.0896839	0.0452129	0.997604	536
5714	ENSG00000099341	PSMD8	-0.0683208	0.0452841	0.586458	1113	-0.0552818	0.116428	0.997604	1501
57186	ENSG00000188559	RALGAPA2	0.0889861	0.0452924	0.586458	1114	0.0590233	0.146872	0.997604	1919
653160	ENSG00000241014	LOC653160	-0.0903625	0.0453025	0.586458	1115	-0.0444402	0.325819	0.997604	4609
4973	ENSG00000173391	OLR1	0.401561	0.0453246	0.586458	1116	0.397422	0.0604132	0.997604	741
7710	ENSG00000179909	ZNF154	0.15005	0.0453337	0.586458	1117	0.166309	0.0272475	0.997604	325
10079	ENSG00000054793	ATP9A	-0.167319	0.0453702	0.586458	1118	-0.139209	0.121585	0.997604	1559
25875	ENSG00000050426	LETMD1	-0.0550004	0.045387	0.586458	1119	-0.0411494	0.125023	0.997604	1610
9700	ENSG00000135476	ESPL1	-0.211485	0.0453893	0.586458	1120	-0.169419	0.125998	0.997604	1617
158358	ENSG00000183354	KIAA2026	0.0819658	0.0453917	0.586458	1121	0.076065	0.089906	0.997604	1116
25828	ENSG00000100348	TXN2	-0.0742766	0.0454105	0.586458	1122	-0.0530145	0.179668	0.997604	2391
56937	ENSG00000124225	PMEPA1	0.124038	0.0454552	0.586458	1123	0.0165666	0.711979	0.997604	10380
79672	ENSG00000141560	FN3KRP	-0.0951597	0.0454884	0.586458	1124	-0.0762735	0.0941789	0.997604	1176
55529	ENSG00000155099	PIP4P2	0.131464	0.0455024	0.586458	1125	0.0988403	0.0971096	0.997604	1223
100507131			0.239287	0.0455224	0.586458	1126	0.223292	0.0915442	0.997604	1140
84900	ENSG00000135119	RNFT2	-0.164615	0.0455478	0.586458	1127	-0.154537	0.0697143	0.997604	863
8405	ENSG00000121067	SPOP	0.0444232	0.0456064	0.586458	1128	0.0325491	0.166066	0.997604	2186
5435	ENSG00000100142	POLR2F	-0.0829494	0.0457633	0.586458	1129	-0.0744161	0.096452	0.997604	1210
54858	ENSG00000130517	PGPEP1	-0.0645298	0.0457858	0.586458	1130	-0.048522	0.153339	0.997604	2004
126295	ENSG00000171970	ZNF57	-0.091418	0.0458275	0.586458	1131	-0.0730747	0.141279	0.997604	1837
22997	ENSG00000080854	IGSF9B	0.152692	0.0459261	0.586458	1132	0.158955	0.0550743	0.997604	674
494470	ENSG00000141622	RNF165	-0.219976	0.045941	0.586458	1133	-0.101226	0.335691	0.997604	4771
654346	ENSG00000171916	LGALS9C	-0.218979	0.046021	0.586458	1134	-0.163446	0.149691	0.997604	1955
4784	ENSG00000008441	NFIX	0.160939	0.0461433	0.586458	1135	0.0765519	0.346707	0.997604	4942
57091	ENSG00000087589	CASS4	0.149506	0.0462168	0.586458	1136	0.146088	0.0643072	0.997604	789
3418	ENSG00000182054	IDH2	-0.105042	0.0462191	0.586458	1137	-0.0856611	0.106352	0.997604	1361
64963	ENSG00000181991	MRPS11	-0.0715246	0.0462241	0.586458	1138	-0.0560444	0.148014	0.997604	1928
518	ENSG00000154518	ATP5G3	-0.0637123	0.0462477	0.586458	1139	-0.0444323	0.175412	0.997604	2324
712	ENSG00000173372	C1QA	-0.318157	0.0462636	0.586458	1140	-0.226926	0.169333	0.997604	2232
102	ENSG00000137845	ADAM10	0.111067	0.0462759	0.586458	1141	0.107077	0.0625572	0.997604	770
91107	ENSG00000132481	TRIM47	-0.151933	0.046284	0.586458	1142	-0.0846268	0.284119	0.997604	3988
5245	ENSG00000167085	PHB	-0.0604655	0.0463773	0.586458	1143	-0.0422874	0.164753	0.997604	2167
9215	ENSG00000133424	LARGE1	0.166559	0.0463906	0.586458	1144	0.0466262	0.525284	0.997604	7614
100130855	ENSG00000259248	USP3-AS1	0.11959	0.0463987	0.586458	1145	0.0861969	0.169725	0.997604	2237
10518	ENSG00000136425	CIB2	-0.159299	0.0464587	0.586458	1146	-0.143657	0.100007	0.997604	1272
84669	ENSG00000170832	USP32	0.115163	0.0464775	0.586458	1147	0.0794806	0.103937	0.997604	1327
55709	ENSG00000123444	KBTBD4	0.134419	0.0465091	0.586458	1148	0.126512	0.084326	0.997604	1053
80764	ENSG00000184436	THAP7	-0.0852685	0.0465454	0.586458	1149	-0.063692	0.152521	0.997604	1989
29095	ENSG00000123353	ORMDL2	-0.0830572	0.0465618	0.586458	1150	-0.0669829	0.137163	0.997604	1788
84162	ENSG00000138688	KIAA1109	0.130067	0.0465634	0.586458	1151	0.105954	0.109276	0.997604	1396
10471	ENSG00000204220	PFDN6	-0.0721346	0.0466014	0.586458	1152	-0.0369471	0.300378	0.997604	4213
147912	ENSG00000177045	SIX5	-0.209085	0.0466145	0.586458	1153	-0.175433	0.126424	0.997604	1624
23710	ENSG00000139112	GABARAPL1	0.103252	0.0466202	0.586458	1154	0.116768	0.0350771	0.997604	407
10734	ENSG00000066923	STAG3	0.0879573	0.0466909	0.586458	1155	0.0675493	0.137882	0.997604	1795
9049	ENSG00000110711	AIP	-0.0736208	0.0467353	0.586458	1156	-0.052997	0.165123	0.997604	2174
1654	ENSG00000215301	DDX3X	0.120614	0.0467639	0.586458	1157	0.107632	0.0725137	0.997604	888
285758	ENSG00000227502	LINC01268	0.152204	0.0467688	0.586458	1158	0.172342	0.0420318	0.997604	490
7292	ENSG00000117586	TNFSF4	0.13729	0.0467938	0.586458	1159	0.101336	0.156426	0.997604	2053
2081	ENSG00000178607	ERN1	0.193386	0.046825	0.586458	1160	0.212393	0.0464242	0.997604	549
9924	ENSG00000135473	PAN2	0.0829118	0.0469334	0.586458	1161	0.076302	0.0669594	0.997604	824
5586	ENSG00000065243	PKN2	0.16801	0.0469386	0.586458	1162	0.164523	0.0424205	0.997604	495
9168	ENSG00000034510	TMSB10	-0.111087	0.0470363	0.586458	1163	-0.113013	0.0637027	0.997604	780
285033		STARD7-AS1	-0.0737607	0.047059	0.586458	1164	-0.0515201	0.194033	0.997604	2606
151963	ENSG00000180611	MB21D2	0.174664	0.0470674	0.586458	1165	0.272821	0.00257476	0.997604	33
78988	ENSG00000173141	MRPL57	-0.0627751	0.0470856	0.586458	1166	-0.0316725	0.318607	0.997604	4500
115416	ENSG00000156928	MALSU1	-0.0683233	0.0471142	0.586458	1167	-0.0553259	0.142329	0.997604	1856
89884	ENSG00000121454	LHX4	0.162904	0.0471359	0.586458	1168	0.125638	0.159982	0.997604	2091
9771	ENSG00000136237	RAPGEF5	0.215873	0.0471381	0.586458	1169	0.0844315	0.415754	0.997604	6032
6742	ENSG00000106028	SSBP1	-0.0735037	0.0472403	0.586458	1170	-0.0537839	0.156685	0.997604	2055
975	ENSG00000110651	CD81	-0.0901775	0.0472447	0.586458	1171	-0.0677481	0.11437	0.997604	1464
254394	ENSG00000111877	MCM9	0.0744022	0.0472673	0.586458	1172	0.077842	0.0554364	0.997604	679
26284	ENSG00000132591	ERAL1	-0.0834319	0.0473136	0.586458	1173	-0.0824252	0.0441102	0.997604	517
84441	ENSG00000184384	MAML2	0.116014	0.0473286	0.586458	1174	0.067109	0.279659	0.997604	3920
23500	ENSG00000146122	DAAM2	0.452637	0.0473702	0.586458	1175	0.307011	0.213698	0.997604	2917
8609	ENSG00000118263	KLF7	0.108328	0.0474897	0.586458	1176	0.0835052	0.114988	0.997604	1476
100652865		LINC00539	-0.16822	0.0475313	0.586458	1177	-0.0796781	0.355211	0.997604	5081
11105	ENSG00000126856	PRDM7	-0.119772	0.0476002	0.586458	1178	-0.124906	0.0580778	0.997604	711
84501	ENSG00000204991	SPIRE2	-0.112516	0.0476036	0.586458	1179	-0.0811243	0.187619	0.997604	2524
22818	ENSG00000111481	COPZ1	-0.0591602	0.0477315	0.586458	1180	-0.0370583	0.227754	0.997604	3131
389856	ENSG00000273820	USP27X	0.0917725	0.0477719	0.586458	1181	0.0779412	0.127442	0.997604	1646
118429	ENSG00000163297	ANTXR2	0.0996732	0.0477771	0.586458	1182	0.0610501	0.191678	0.997604	2582
3993	ENSG00000073350	LLGL2	-0.140891	0.0478236	0.586458	1183	-0.0509346	0.406139	0.997604	5861
88745	ENSG00000124541	RRP36	-0.0622503	0.0478653	0.586458	1184	-0.0305075	0.333986	0.997604	4738
3823	ENSG00000205810	KLRC3	-0.213176	0.0478849	0.586458	1185	-0.0538943	0.571962	0.997604	8303
100506636			0.120698	0.0479602	0.586458	1186	0.115039	0.0806659	0.997604	1004
29785	ENSG00000167600	CYP2S1	-0.178061	0.0479611	0.586458	1187	-0.217701	0.0232299	0.997604	274
125150	ENSG00000214941	ZSWIM7	-0.0693788	0.0479617	0.586458	1188	-0.0445709	0.213905	0.997604	2918
116541	ENSG00000183617	MRPL54	-0.0837738	0.0479769	0.586458	1189	-0.0900091	0.0462004	0.997604	545
144983	ENSG00000139675	HNRNPA1L2	-0.0681159	0.0479871	0.586458	1190	-0.0381885	0.245765	0.997604	3416
9770	ENSG00000101265	RASSF2	0.10168	0.0480343	0.586458	1191	0.0839411	0.082425	0.997604	1024
51744	ENSG00000122223	CD244	-0.111773	0.048076	0.586458	1192	-0.0138303	0.770161	0.998477	11261
24149	ENSG00000171467	ZNF318	0.086734	0.0480834	0.586458	1193	0.040039	0.331229	0.997604	4694
64754	ENSG00000185420	SMYD3	-0.0865528	0.0481447	0.586458	1194	-0.0616127	0.162302	0.997604	2128
80005	ENSG00000147459	DOCK5	0.145882	0.0481485	0.586458	1195	0.101312	0.125186	0.997604	1611
85395	ENSG00000160256	FAM207A	-0.0944693	0.0481505	0.586458	1196	-0.0698294	0.170283	0.997604	2248
4824	ENSG00000167034	NKX3-1	0.482507	0.0481673	0.586458	1197	0.422913	0.103989	0.997604	1328
26037	ENSG00000197555	SIPA1L1	0.132791	0.0481712	0.586458	1198	0.0649376	0.294485	0.997604	4134
729633		MRS2P2	-0.16784	0.0482557	0.586458	1199	-0.154046	0.0974932	0.997604	1231
57156	ENSG00000165548	TMEM63C	0.261575	0.0482734	0.586458	1200	0.254338	0.0829666	0.997604	1030
57210	ENSG00000022567	SLC45A4	0.130718	0.0483143	0.586458	1201	0.121552	0.0789976	0.997604	979
100137049	ENSG00000243708	PLA2G4B	0.16617	0.0483469	0.586458	1202	0.162489	0.0706521	0.997604	874
84864	ENSG00000170854	RIOX2	0.0794637	0.0483649	0.586458	1203	0.0931973	0.0279835	0.997604	335
114883	ENSG00000117859	OSBPL9	0.0476104	0.048433	0.586458	1204	0.0333408	0.160892	0.997604	2108
100293516	ENSG00000269343	ZNF587B	-0.0776807	0.0484363	0.586458	1205	-0.0735612	0.0749813	0.997604	932
1212	ENSG00000175416	CLTB	-0.089816	0.0484801	0.586458	1206	-0.0653764	0.17657	0.997604	2344
285367	ENSG00000156990	RPUSD3	-0.0711732	0.0484854	0.586458	1207	-0.0592314	0.107805	0.997604	1376
2232	ENSG00000161513	FDXR	-0.108476	0.0484968	0.586458	1208	-0.0863436	0.110092	0.997604	1415
23347	ENSG00000101596	SMCHD1	0.144692	0.0486468	0.586705	1209	0.105363	0.126887	0.997604	1636
10902	ENSG00000112983	BRD8	0.0598278	0.0486951	0.586705	1210	0.0554543	0.0917029	0.997604	1144
9988	ENSG00000135164	DMTF1	0.10017	0.0487001	0.586705	1211	0.107966	0.0441634	0.997604	518
56647	ENSG00000107949	BCCIP	-0.0617501	0.0487538	0.586705	1212	-0.0404999	0.204901	0.997604	2779
10983	ENSG00000118816	CCNI	0.0986779	0.0487768	0.586705	1213	0.0671738	0.191223	0.997604	2570
55197	ENSG00000141425	RPRD1A	0.0797037	0.0487859	0.586705	1214	0.0660547	0.107489	0.997604	1372
8784	ENSG00000186891	TNFRSF18	-0.183654	0.0487984	0.586705	1215	-0.0739422	0.410496	0.997604	5938
1316	ENSG00000067082	KLF6	0.0949339	0.0490278	0.58751	1216	0.079757	0.0819625	0.997604	1019
728039	ENSG00000235374	SSR4P1	-0.142487	0.04903	0.58751	1217	-0.143982	0.0693889	0.997604	857
124454	ENSG00000103356	EARS2	-0.0591869	0.0490316	0.58751	1218	-0.0423503	0.155053	0.997604	2032
6675	ENSG00000117143	UAP1	-0.0879314	0.049045	0.58751	1219	-0.032363	0.460355	0.997604	6652
84836	ENSG00000114779	ABHD14B	-0.0845556	0.0490664	0.58751	1220	-0.0620958	0.134826	0.997604	1753
7352	ENSG00000175564	UCP3	-0.0935476	0.0491532	0.588067	1221	-0.0638987	0.191675	0.997604	2581
6242	ENSG00000114993	RTKN	-0.152009	0.0492474	0.5885	1222	-0.14203	0.0556671	0.997604	682
6618	ENSG00000104976	SNAPC2	-0.0960852	0.04927	0.5885	1223	-0.0789048	0.124192	0.997604	1595
1059	ENSG00000125817	CENPB	-0.0762132	0.0493197	0.588613	1224	-0.0525264	0.197751	0.997604	2653
10541	ENSG00000136938	ANP32B	-0.0615909	0.049411	0.588887	1225	-0.0461767	0.136202	0.997604	1772
1946	ENSG00000184349	EFNA5	-0.230039	0.0494491	0.588887	1226	-0.135399	0.262339	0.997604	3664
115004	ENSG00000164430	CGAS	0.13174	0.0495015	0.588887	1227	0.141824	0.0443385	0.997604	519
6006	ENSG00000188672	RHCE	-0.226561	0.0495039	0.588887	1228	-0.251326	0.0448556	0.997604	529
10669	ENSG00000138028	CGREF1	0.116905	0.0496908	0.59017	1229	0.0925433	0.151444	0.997604	1980
100505576	ENSG00000263874	LINC00672	-0.0900365	0.0496926	0.59017	1230	-0.0558767	0.230247	0.997604	3180
10573	ENSG00000086504	MRPL28	-0.0897514	0.0497994	0.590341	1231	-0.093241	0.05153	0.997604	627
79038	ENSG00000100711	ZFYVE21	-0.0558794	0.0497997	0.590341	1232	-0.0410632	0.179358	0.997604	2386
9552	ENSG00000091640	SPAG7	-0.0821898	0.0498456	0.590341	1233	-0.0580518	0.19829	0.997604	2666
2672	ENSG00000162676	GFI1	-0.119828	0.0499428	0.590341	1234	-0.0362416	0.497988	0.997604	7186
25938	ENSG00000129493	HEATR5A	0.0889063	0.0499913	0.590341	1235	0.0988457	0.040639	0.997604	472
759	ENSG00000133742	CA1	0.336169	0.0500572	0.590341	1236	0.306202	0.0976512	0.997604	1235
23196	ENSG00000048828	FAM120A	0.0694199	0.0500812	0.590341	1237	0.0535182	0.140028	0.997604	1816
6209	ENSG00000115268	RPS15	-0.0973211	0.0501544	0.590341	1238	-0.0854593	0.0913029	0.997604	1135
26063	ENSG00000242612	DECR2	-0.136627	0.0501608	0.590341	1239	-0.14891	0.044911	0.997604	532
11332	ENSG00000097021	ACOT7	-0.124978	0.0501819	0.590341	1240	-0.0672842	0.257773	0.997604	3587
79968	ENSG00000092470	WDR76	-0.078478	0.0502054	0.590341	1241	-0.0455329	0.257805	0.997604	3591
3274	ENSG00000113749	HRH2	0.172888	0.0502061	0.590341	1242	0.088895	0.265753	0.997604	3714
652968	ENSG00000239282	CASTOR1	-0.0931159	0.050312	0.590341	1243	-0.0750109	0.108136	0.997604	1383
3142	ENSG00000136630	HLX	0.154238	0.0503187	0.590341	1244	0.122633	0.13636	0.997604	1773
6723	ENSG00000116649	SRM	-0.0914985	0.0503328	0.590341	1245	-0.0750386	0.102133	0.997604	1303
55052	ENSG00000242485	MRPL20	-0.064087	0.050367	0.590341	1246	-0.0474074	0.172426	0.997604	2284
400668	ENSG00000185198	PRSS57	-0.250058	0.050416	0.590341	1247	-0.152465	0.225923	0.997604	3094
9551	ENSG00000241468	ATP5J2	-0.0991787	0.0504344	0.590341	1248	-0.0786526	0.145117	0.997604	1892
143187	ENSG00000151532	VTI1A	0.0587907	0.0505084	0.590734	1249	0.0503179	0.0920832	0.997604	1149
6446	ENSG00000118515	SGK1	0.125848	0.0506382	0.591754	1250	0.163572	0.0174596	0.997604	201
51264	ENSG00000108826	MRPL27	-0.0901584	0.0506766	0.591754	1251	-0.0687117	0.168512	0.997604	2219
55701	ENSG00000165801	ARHGEF40	0.151761	0.0508171	0.592921	1252	0.0960406	0.187314	0.997604	2515
55663	ENSG00000083838	ZNF446	-0.0718364	0.0509671	0.594196	1253	-0.0626104	0.100721	0.997604	1284
353345	ENSG00000187037	GPR141	0.18558	0.0510357	0.594427	1254	0.11966	0.156737	0.997604	2056
1998	ENSG00000109381	ELF2	0.0868112	0.0510684	0.594427	1255	0.0732833	0.0854724	0.997604	1065
9826	ENSG00000132694	ARHGEF11	0.115025	0.0511103	0.594442	1256	0.0442285	0.373044	0.997604	5352
3482	ENSG00000197081	IGF2R	0.146892	0.051301	0.59593	1257	0.0918959	0.212197	0.997604	2887
100507428	ENSG00000234787	LINC00458	-0.129224	0.0513601	0.59593	1258	-0.134558	0.0649133	0.997604	798
10049	ENSG00000105993	DNAJB6	0.0657579	0.0513606	0.59593	1259	0.0639247	0.0677375	0.997604	835
79989	ENSG00000105948	TTC26	0.278823	0.0514146	0.596083	1260	0.172743	0.201324	0.997604	2710
91977	ENSG00000164591	MYOZ3	0.0976331	0.051634	0.597771	1261	0.0916272	0.0946342	0.997604	1181
80142	ENSG00000148334	PTGES2	-0.0762779	0.051702	0.597771	1262	-0.071079	0.0842671	0.997604	1052
2776	ENSG00000156052	GNAQ	0.15303	0.0517071	0.597771	1263	0.140558	0.0514842	0.997604	626
2919	ENSG00000163739	CXCL1	0.176458	0.0517312	0.597771	1264	0.186312	0.0447567	0.997604	527
11034	ENSG00000125868	DSTN	-0.0597526	0.0517648	0.597771	1265	-0.0095836	0.725016	0.997604	10589
333926	ENSG00000155367	PPM1J	-0.137116	0.0519702	0.598668	1266	-0.138393	0.0620766	0.997604	759
100131347	ENSG00000263818	LOC100131347	-0.100272	0.0519847	0.598668	1267	-0.0985829	0.0763673	0.997604	949
29985	ENSG00000141873	SLC39A3	-0.0776523	0.0520376	0.598668	1268	-0.0800474	0.0571197	0.997604	701
81552	ENSG00000154978	VOPP1	-0.0540875	0.052068	0.598668	1269	-0.0443971	0.135737	0.997604	1765
55330	ENSG00000186222	BLOC1S4	-0.0628163	0.0521067	0.598668	1270	-0.0458931	0.167307	0.997604	2202
10762	ENSG00000093000	NUP50	0.0786567	0.0521448	0.598668	1271	0.0782523	0.043796	0.997604	513
30968	ENSG00000165283	STOML2	-0.0581555	0.0521595	0.598668	1272	-0.0545074	0.0805684	0.997604	1001
4723	ENSG00000167792	NDUFV1	-0.0777585	0.0522024	0.598668	1273	-0.0587899	0.140804	0.997604	1829
51529	ENSG00000141552	ANAPC11	-0.0989394	0.0522509	0.598668	1274	-0.0725426	0.188975	0.997604	2539
654320	ENSG00000207304	SNORA8	0.199331	0.0522672	0.598668	1275	0.274846	0.00888252	0.997604	113
90480	ENSG00000179271	GADD45GIP1	-0.0917592	0.0523966	0.598668	1276	-0.0623625	0.212764	0.997604	2900
9778	ENSG00000170871	KIAA0232	0.095221	0.0523996	0.598668	1277	0.079297	0.0984857	0.997604	1249
79033	ENSG00000117419	ERI3	-0.0746156	0.0524539	0.598668	1278	-0.0626835	0.0915225	0.997604	1139
8463	ENSG00000074219	TEAD2	0.139966	0.0524584	0.598668	1279	0.0798456	0.247985	0.997604	3448
28974	ENSG00000104979	C19orf53	-0.0868541	0.0524894	0.598668	1280	-0.0693776	0.140452	0.997604	1823
79600	ENSG00000204852	TCTN1	0.108148	0.0524982	0.598668	1281	0.0407762	0.453558	0.997604	6570
23038	ENSG00000142784	WDTC1	0.101844	0.052741	0.600629	1282	0.0537373	0.274046	0.997604	3837
5827	ENSG00000176894	PXMP2	-0.102167	0.0527568	0.600629	1283	-0.0994097	0.0591202	0.997604	725
5159	ENSG00000113721	PDGFRB	-0.302573	0.0527935	0.600629	1284	-0.109454	0.431693	0.997604	6278
152100	ENSG00000187118	CMC1	-0.13623	0.0528778	0.60112	1285	-0.070774	0.301289	0.997604	4228
7702	ENSG00000166478	ZNF143	0.0509777	0.0529238	0.601175	1286	0.0524143	0.0669765	0.997604	825
727849			-0.126152	0.0529972	0.601541	1287	-0.0805265	0.236395	0.997604	3272
100616408	ENSG00000284368	MIR5047	0.164223	0.0530763	0.601653	1288	0.16594	0.070746	0.997604	875
9448	ENSG00000071054	MAP4K4	0.0818965	0.0531046	0.601653	1289	0.0328424	0.392511	0.997604	5653
342909	ENSG00000186026	ZNF284	0.148131	0.0531307	0.601653	1290	0.174576	0.0300753	0.997604	359
80896	ENSG00000135838	NPL	0.136608	0.0534528	0.604832	1291	0.132213	0.0434045	0.997604	507
23547	ENSG00000239961	LILRA4	-0.178334	0.0535213	0.605004	1292	-0.165961	0.095966	0.997604	1201
150159	ENSG00000164037	SLC9B1	-0.126003	0.0535508	0.605004	1293	-0.0970552	0.152673	0.997604	1992
653061		GOLGA8S	-0.14472	0.053793	0.606661	1294	-0.0787653	0.273595	0.997604	3827
10534	ENSG00000173465	SSSCA1	-0.0949251	0.0538049	0.606661	1295	-0.0804059	0.117456	0.997604	1521
4051	ENSG00000186529	CYP4F3	0.175836	0.053949	0.606661	1296	0.166359	0.0533997	0.997604	653
25984	ENSG00000108244	KRT23	0.230722	0.0539498	0.606661	1297	0.22115	0.0607807	0.997604	744
23208	ENSG00000132718	SYT11	-0.0653444	0.0539777	0.606661	1298	-0.0331373	0.347254	0.997604	4953
220988	ENSG00000170144	HNRNPA3	-0.0503947	0.0540112	0.606661	1299	-0.0394911	0.128241	0.997604	1661
55599	ENSG00000185946	RNPC3	0.12301	0.0540639	0.606661	1300	0.122251	0.0641103	0.997604	784
84922	ENSG00000179943	FIZ1	-0.0901193	0.0540925	0.606661	1301	-0.100155	0.0339998	0.997604	390
127435	ENSG00000174348	PODN	-0.264635	0.0541222	0.606661	1302	-0.14834	0.249534	0.997604	3470
2905	ENSG00000161509	GRIN2C	-0.188532	0.0541302	0.606661	1303	-0.12451	0.240515	0.997604	3324
2671	ENSG00000127554	GFER	-0.0694463	0.0541543	0.606661	1304	-0.0543197	0.146842	0.997604	1918
100506020	ENSG00000245148	ARAP1-AS2	0.146019	0.0542186	0.606705	1305	0.166219	0.0355751	0.997604	416
64960	ENSG00000116898	MRPS15	-0.0774466	0.0542911	0.606705	1306	-0.0392209	0.340429	0.997604	4832
51090	ENSG00000102934	PLLP	-0.184519	0.0543071	0.606705	1307	-0.1598	0.0819136	0.997604	1018
153222	ENSG00000164463	CREBRF	0.124496	0.0543514	0.606705	1308	0.113918	0.0679079	0.997604	839
641298	ENSG00000237296	SMG1P1	0.104646	0.0543771	0.606705	1309	0.0743685	0.20358	0.997604	2754
83461	ENSG00000111665	CDCA3	-0.19551	0.0544074	0.606705	1310	-0.191031	0.0819052	0.997604	1017
973	ENSG00000105369	CD79A	0.131369	0.0544523	0.606743	1311	-0.000272736	0.995096	0.999561	14536
4704	ENSG00000139180	NDUFA9	-0.072982	0.0545943	0.607359	1312	-0.0666008	0.0946345	0.997604	1182
79095	ENSG00000171159	C9orf16	-0.128097	0.0546191	0.607359	1313	-0.0971358	0.175616	0.997604	2327
2330	ENSG00000131781	FMO5	0.114268	0.0546902	0.607359	1314	0.121305	0.0549732	0.997604	672
100271927	ENSG00000170667	RASA4B	-0.138389	0.0547561	0.607359	1315	-0.121019	0.124174	0.997604	1594
27342	ENSG00000154710	RABGEF1	0.0753786	0.0547658	0.607359	1316	0.0656916	0.117414	0.997604	1520
11107	ENSG00000138738	PRDM5	0.308515	0.0547798	0.607359	1317	0.288727	0.0882638	0.997604	1095
51092	ENSG00000149577	SIDT2	0.133026	0.0547987	0.607359	1318	0.0822893	0.250888	0.997604	3487
654231	ENSG00000122543	OCM	-0.18295	0.054843	0.60739	1319	-0.179798	0.0605784	0.997604	742
9110	ENSG00000108389	MTMR4	0.0473639	0.0548908	0.607458	1320	0.0270538	0.299084	0.997604	4201
29940	ENSG00000111817	DSE	0.136048	0.0550604	0.608825	1321	0.110769	0.121863	0.997604	1561
9375	ENSG00000125304	TM9SF2	0.0692914	0.0550977	0.608825	1322	0.0628092	0.066401	0.997604	819
54758	ENSG00000104731	KLHDC4	-0.101465	0.0551534	0.60898	1323	-0.0597288	0.241247	0.997604	3338
6778	ENSG00000166888	STAT6	0.0754707	0.0552251	0.609131	1324	0.0564284	0.172222	0.997604	2278
8639	ENSG00000131471	AOC3	0.159204	0.0552504	0.609131	1325	0.129039	0.155878	0.997604	2045
79073	ENSG00000110108	TMEM109	-0.0729219	0.0554683	0.609253	1326	-0.0556176	0.149591	0.997604	1952
9437	ENSG00000189430	NCR1	-0.187539	0.0554743	0.609253	1327	-0.104319	0.153563	0.997604	2009
23383	ENSG00000129933	MAU2	0.0654969	0.0554996	0.609253	1328	0.0354876	0.286857	0.997604	4022
51312	ENSG00000147454	SLC25A37	0.162787	0.0555738	0.609253	1329	0.124145	0.127644	0.997604	1652
1233	ENSG00000183813	CCR4	0.175573	0.0555771	0.609253	1330	0.20631	0.0385034	0.997604	450
23184	ENSG00000117899	MESD	-0.0483738	0.0555943	0.609253	1331	-0.0206253	0.405509	0.997604	5852
57688	ENSG00000130449	ZSWIM6	0.106737	0.0556471	0.609253	1332	0.0826829	0.0906958	0.997604	1125
221908	ENSG00000160813	PPP1R35	-0.0770028	0.0556609	0.609253	1333	-0.0378651	0.353715	0.997604	5065
5366	ENSG00000141682	PMAIP1	0.188603	0.0556776	0.609253	1334	0.213857	0.036356	0.997604	426
5636	ENSG00000141127	PRPSAP2	-0.0525084	0.05568	0.609253	1335	-0.0463424	0.0969556	0.997604	1221
1621	ENSG00000123454	DBH	0.174134	0.0557418	0.609253	1336	0.144915	0.139411	0.997604	1811
100291105		LOC100291105	0.0988377	0.0558007	0.609253	1337	0.0975343	0.0704373	0.997604	873
1958	ENSG00000120738	EGR1	0.202164	0.055884	0.609253	1338	0.230122	0.0278746	0.997604	333
4208	ENSG00000081189	MEF2C	0.109351	0.0559612	0.609253	1339	0.0317237	0.555115	0.997604	8042
56946	ENSG00000158636	EMSY	0.0752387	0.0560212	0.609253	1340	0.0789988	0.0625122	0.997604	769
400798	ENSG00000213057	C1orf220	0.110686	0.0560361	0.609253	1341	0.0438433	0.409334	0.997604	5921
10113	ENSG00000138073	PREB	-0.0546931	0.056067	0.609253	1342	-0.036062	0.220647	0.997604	3008
100506746	ENSG00000163633	AFF1-AS1	-0.0854586	0.0561395	0.609253	1343	-0.0806742	0.0968683	0.997604	1219
23480	ENSG00000132432	SEC61G	-0.0833139	0.0561519	0.609253	1344	-0.0638224	0.16424	0.997604	2154
1997	ENSG00000120690	ELF1	0.105133	0.0562073	0.609253	1345	0.0592252	0.296015	0.997604	4156
284018	ENSG00000186665	C17orf58	-0.146259	0.0562151	0.609253	1346	-0.0972283	0.235269	0.997604	3257
152006	ENSG00000137075	RNF38	0.0559338	0.0562594	0.609253	1347	0.0509955	0.102836	0.997604	1309
83879	ENSG00000144354	CDCA7	-0.163153	0.0563149	0.609253	1348	-0.108691	0.221697	0.997604	3019
79002	ENSG00000123144	TRIR	-0.0820305	0.0563289	0.609253	1349	-0.0607908	0.183381	0.997604	2453
5791	ENSG00000132334	PTPRE	0.0909952	0.0563562	0.609253	1350	0.0750214	0.0597682	0.997604	734
100506051			0.162163	0.0564063	0.609253	1351	0.150776	0.096382	0.997604	1208
8871	ENSG00000078269	SYNJ2	0.0924025	0.0564458	0.609253	1352	0.118422	0.0225998	0.997604	270
160364	ENSG00000172322	CLEC12A	-0.242495	0.0564487	0.609253	1353	-0.228975	0.0866019	0.997604	1073
3608	ENSG00000143621	ILF2	-0.0540445	0.056471	0.609253	1354	-0.0400219	0.160018	0.997604	2094
9275	ENSG00000106635	BCL7B	-0.0439516	0.0565608	0.609772	1355	-0.0239257	0.313021	0.997604	4422
29799	ENSG00000100027	YPEL1	-0.0685271	0.0566521	0.609882	1356	-0.0377163	0.162135	0.997604	2126
55192	ENSG00000104129	DNAJC17	-0.071983	0.056665	0.609882	1357	-0.0477808	0.224841	0.997604	3071
140691	ENSG00000185880	TRIM69	0.1542	0.0567135	0.609882	1358	0.121152	0.163506	0.997604	2146
51322	ENSG00000095787	WAC	0.0534473	0.0568103	0.609882	1359	0.0452988	0.104502	0.997604	1332
10469	ENSG00000104980	TIMM44	-0.0699572	0.056868	0.609882	1360	-0.0598144	0.100341	0.997604	1274
608	ENSG00000048462	TNFRSF17	-0.259998	0.0569121	0.609882	1361	-0.248705	0.0874962	0.997604	1084
9718	ENSG00000145194	ECE2	-0.0955296	0.0569332	0.609882	1362	-0.071232	0.168663	0.997604	2222
127833	ENSG00000143858	SYT2	0.186185	0.0569659	0.609882	1363	0.166839	0.113359	0.997604	1446
6416	ENSG00000065559	MAP2K4	0.0828255	0.0569875	0.609882	1364	0.0772804	0.0701912	0.997604	868
4739	ENSG00000111859	NEDD9	0.0937179	0.0569962	0.609882	1365	0.0760108	0.116164	0.997604	1497
3683	ENSG00000005844	ITGAL	-0.0802819	0.0570303	0.609882	1366	-0.0555423	0.184208	0.997604	2468
1	ENSG00000121410	A1BG	-0.121224	0.0571697	0.610034	1367	-0.0989797	0.141099	0.997604	1833
10972	ENSG00000170348	TMED10	-0.0568802	0.0571813	0.610034	1368	-0.0321891	0.288415	0.997604	4043
140823	ENSG00000125995	ROMO1	-0.104543	0.0572086	0.610034	1369	-0.0953909	0.109355	0.997604	1399
54841	ENSG00000134897	BIVM	-0.085204	0.0572581	0.610034	1370	-0.0297875	0.469145	0.997604	6775
573	ENSG00000107262	BAG1	0.142202	0.0572824	0.610034	1371	0.136204	0.095295	0.997604	1190
63941	ENSG00000125967	NECAB3	-0.105732	0.0572951	0.610034	1372	-0.0661568	0.264756	0.997604	3697
729678	ENSG00000245060	LINC00847	-0.0523413	0.0574586	0.611329	1373	-0.0367162	0.192638	0.997604	2595
4077	ENSG00000188554	NBR1	0.0724382	0.0575591	0.611952	1374	0.0582219	0.103802	0.997604	1325
2593	ENSG00000130005	GAMT	-0.0953936	0.0576279	0.612069	1375	-0.0875795	0.0806409	0.997604	1003
8821	ENSG00000109452	INPP4B	0.131712	0.0576538	0.612069	1376	0.146833	0.0398817	0.997604	466
23683	ENSG00000115825	PRKD3	0.0805019	0.0577331	0.612196	1377	0.0724592	0.0980486	0.997604	1245
118987	ENSG00000165650	PDZD8	0.136362	0.0577635	0.612196	1378	0.126586	0.0653503	0.997604	807
79575	ENSG00000127220	ABHD8	-0.0876073	0.0577915	0.612196	1379	-0.0818586	0.0976509	0.997604	1234
28	ENSG00000175164	ABO	0.36238	0.0580499	0.612638	1380	0.489799	0.0147935	0.997604	174
80227	ENSG00000175575	PAAF1	-0.0869666	0.058091	0.612638	1381	-0.0905979	0.0483261	0.997604	585
22856	ENSG00000131873	CHSY1	0.133647	0.058104	0.612638	1382	0.096584	0.151898	0.997604	1983
93978	ENSG00000205846	CLEC6A	0.284027	0.0581194	0.612638	1383	0.413511	0.00579935	0.997604	79
5202	ENSG00000143256	PFDN2	-0.0840145	0.0581216	0.612638	1384	-0.0527731	0.265115	0.997604	3703
23451	ENSG00000115524	SF3B1	0.0956622	0.0582269	0.612638	1385	0.103263	0.0421551	0.997604	491
10482	ENSG00000162231	NXF1	0.0473845	0.0583117	0.612638	1386	0.0551037	0.0393948	0.997604	462
649446		DLGAP1-AS1	-0.090349	0.0583976	0.612638	1387	-0.0781869	0.135912	0.997604	1769
126119	ENSG00000161677	JOSD2	-0.120343	0.0583994	0.612638	1388	-0.100573	0.132979	0.997604	1727
100500854	ENSG00000265996	MIR3671	0.208951	0.0584075	0.612638	1389	0.218931	0.042219	0.997604	493
138716	ENSG00000164967	RPP25L	-0.0728027	0.0584629	0.612638	1390	-0.0637844	0.110739	0.997604	1420
7150	ENSG00000198900	TOP1	0.0847134	0.0585354	0.612638	1391	0.0456292	0.286081	0.997604	4013
2995	ENSG00000136732	GYPC	0.180115	0.0585472	0.612638	1392	0.134567	0.195391	0.997604	2620
6328	ENSG00000153253	SCN3A	0.245208	0.058548	0.612638	1393	0.100806	0.402102	0.997604	5805
151393	ENSG00000115841	RMDN2	0.139721	0.0585926	0.612638	1394	0.163186	0.0290509	0.997604	346
139818	ENSG00000147251	DOCK11	0.0911167	0.0586211	0.612638	1395	0.0908979	0.0612946	0.997604	748
6789	ENSG00000101109	STK4	0.0529709	0.0586541	0.612638	1396	0.0397505	0.164005	0.997604	2150
51154	ENSG00000053372	MRTO4	-0.0624874	0.0586609	0.612638	1397	-0.0398925	0.211958	0.997604	2883
9750	ENSG00000111913	RIPOR2	0.0835772	0.0587105	0.612638	1398	0.0253434	0.536315	0.997604	7782
4773	ENSG00000101096	NFATC2	-0.0880415	0.0587483	0.612638	1399	-0.0245922	0.562073	0.997604	8150
51728	ENSG00000161980	POLR3K	-0.080048	0.0587915	0.612638	1400	-0.0473476	0.277283	0.997604	3880
64411	ENSG00000120318	ARAP3	0.124344	0.0587934	0.612638	1401	0.127788	0.0647987	0.997604	796
29760	ENSG00000095585	BLNK	0.103734	0.0587978	0.612638	1402	0.00590393	0.869069	0.999561	12675
55168	ENSG00000096080	MRPS18A	-0.0646395	0.0588562	0.612809	1403	-0.072889	0.0440836	0.997604	516
8266	ENSG00000102178	UBL4A	-0.0614416	0.0589944	0.61368	1404	-0.0461066	0.154927	0.997604	2031
1362	ENSG00000108582	CPD	0.133349	0.0590238	0.61368	1405	0.119711	0.0778952	0.997604	961
1719	ENSG00000228716	DHFR	-0.0880773	0.0590721	0.613745	1406	-0.0823826	0.0869881	0.997604	1079
9846	ENSG00000033327	GAB2	0.133667	0.0591801	0.61443	1407	0.0834946	0.179935	0.997604	2395
56910	ENSG00000084090	STARD7	-0.0500669	0.0592424	0.6146	1408	-0.0467984	0.101963	0.997604	1300
1646	ENSG00000151632	AKR1C2	-0.226762	0.059313	0.6146	1409	-0.222372	0.09307	0.997604	1166
54429	ENSG00000127366	TAS2R5	0.188553	0.0594541	0.6146	1410	0.232349	0.0253233	0.997604	299
124936	ENSG00000167740	CYB5D2	-0.0563844	0.0594895	0.6146	1411	-0.0555438	0.0876166	0.997604	1085
7620	ENSG00000198429	ZNF69	-0.089933	0.0595084	0.6146	1412	-0.0628368	0.19863	0.997604	2676
51167	ENSG00000065615	CYB5R4	0.121039	0.0595412	0.6146	1413	0.108942	0.0649568	0.997604	799
80832	ENSG00000100336	APOL4	-0.0829785	0.0595574	0.6146	1414	-0.103738	0.0301168	0.997604	361
729873	ENSG00000274611	TBC1D3	0.180839	0.0596017	0.6146	1415	0.122286	0.239963	0.997604	3317
2621	ENSG00000183087	GAS6	-0.150605	0.0596136	0.6146	1416	-0.194996	0.0221458	0.997604	260
9002	ENSG00000127533	F2RL3	-0.0788556	0.0596232	0.6146	1417	-0.0866888	0.0548983	0.997604	669
83758	ENSG00000139194	RBP5	0.200269	0.0596851	0.6146	1418	0.176339	0.118469	0.997604	1534
29890	ENSG00000259956	RBM15B	-0.0493031	0.0597013	0.6146	1419	-0.0362188	0.181479	0.997604	2422
192111	ENSG00000247077	PGAM5	-0.051773	0.0597564	0.614733	1420	-0.0393381	0.148994	0.997604	1940
245812	ENSG00000166997	CNPY4	-0.0756325	0.0599145	0.615926	1421	-0.0556249	0.185196	0.997604	2488
149076	ENSG00000160094	ZNF362	-0.0722155	0.0600374	0.615988	1422	-0.0634989	0.102289	0.997604	1306
90271	ENSG00000235823	OLMALINC	-0.108444	0.060045	0.615988	1423	-0.125509	0.0324992	0.997604	378
8621	ENSG00000065883	CDK13	0.0486345	0.0600765	0.615988	1424	0.0445279	0.115201	0.997604	1479
10451	ENSG00000134215	VAV3	0.0874831	0.0600892	0.615988	1425	0.051576	0.241077	0.997604	3336
7389	ENSG00000126088	UROD	-0.061639	0.0601619	0.616122	1426	-0.0667917	0.0562689	0.997604	690
9870	ENSG00000119682	AREL1	0.0732016	0.0602445	0.616122	1427	0.0626968	0.108836	0.997604	1394
595135	ENSG00000277778	PGM5P2	0.104588	0.0602614	0.616122	1428	0.0970032	0.110686	0.997604	1418
8076	ENSG00000197614	MFAP5	-0.0945914	0.060293	0.616122	1429	-0.0889636	0.107222	0.997604	1368
51079	ENSG00000186010	NDUFA13	-0.0846033	0.0603131	0.616122	1430	-0.0584497	0.223995	0.997604	3052
91754	ENSG00000119638	NEK9	0.0544649	0.0604687	0.616627	1431	0.0426892	0.16283	0.997604	2134
26227	ENSG00000092621	PHGDH	-0.150594	0.0604716	0.616627	1432	-0.153628	0.0591391	0.997604	726
64428	ENSG00000103245	NARFL	-0.0743143	0.0605239	0.616627	1433	-0.0779757	0.0621564	0.997604	762
4582	ENSG00000185499	MUC1	0.188548	0.0605509	0.616627	1434	0.147275	0.172294	0.997604	2280
26512	ENSG00000102786	INTS6	0.0706295	0.0605737	0.616627	1435	0.0642555	0.0862754	0.997604	1071
55325	ENSG00000109775	UFSP2	-0.063068	0.0606218	0.616688	1436	-0.0467334	0.186336	0.997604	2502
440278	ENSG00000205771	CATSPER2P1	-0.105197	0.060685	0.616888	1437	-0.0928695	0.132868	0.997604	1725
57458	ENSG00000057704	TMCC3	0.125668	0.06075	0.616888	1438	0.0907806	0.17625	0.997604	2337
55002	ENSG00000150403	TMCO3	0.102319	0.0607682	0.616888	1439	0.0923611	0.099252	0.997604	1262
80853	ENSG00000006459	KDM7A	0.0827625	0.0608482	0.61689	1440	0.0573341	0.19422	0.997604	2609
6007	ENSG00000187010	RHD	-0.100178	0.0608529	0.61689	1441	-0.101301	0.0842333	0.997604	1050
24142	ENSG00000243477	NAT6	-0.0980995	0.0609048	0.616988	1442	-0.0672581	0.200255	0.997604	2696
84222	ENSG00000226287	TMEM191A	-0.0907089	0.0611125	0.618664	1443	-0.0945914	0.0727015	0.997604	890
5966	ENSG00000162924	REL	0.0916203	0.0611733	0.61885	1444	0.0560212	0.25935	0.997604	3614
79869	ENSG00000149532	CPSF7	0.0653231	0.0612747	0.619447	1445	0.0432609	0.24472	0.997604	3398
4718	ENSG00000151366	NDUFC2	-0.0734206	0.061484	0.620249	1446	-0.0597885	0.152851	0.997604	1995
80237	ENSG00000128886	ELL3	0.123419	0.0615388	0.620249	1447	0.071626	0.207391	0.997604	2822
84934	ENSG00000139405	RITA1	-0.0651001	0.0615521	0.620249	1448	-0.0432152	0.235519	0.997604	3262
2979	ENSG00000112599	GUCA1B	-0.0878806	0.0615605	0.620249	1449	-0.0923324	0.0670645	0.997604	828
100288102			0.195018	0.0615943	0.620249	1450	0.129498	0.200565	0.997604	2700
10261	ENSG00000140749	IGSF6	0.13525	0.0616088	0.620249	1451	0.100908	0.108283	0.997604	1385
8742	ENSG00000239697	TNFSF12	-0.0685863	0.0617276	0.621017	1452	-0.0470138	0.227937	0.997604	3136
642280	ENSG00000198155	ZNF876P	-0.113536	0.0618637	0.6213	1453	-0.12708	0.0583349	0.997604	715
29926	ENSG00000144591	GMPPA	-0.075863	0.0619	0.6213	1454	-0.0724266	0.0758818	0.997604	939
284565	ENSG00000266338	NBPF15	0.164135	0.0619288	0.6213	1455	0.168845	0.0798469	0.997604	992
79034	ENSG00000146576	C7orf26	-0.0658294	0.0619486	0.6213	1456	-0.0392548	0.26316	0.997604	3671
3338	ENSG00000110011	DNAJC4	-0.0779977	0.0620393	0.6213	1457	-0.0877596	0.050752	0.997604	615
54985	ENSG00000103145	HCFC1R1	-0.0933285	0.0621475	0.6213	1458	-0.0730059	0.166466	0.997604	2189
100505483		PRKAG2-AS1	-0.105344	0.0621493	0.6213	1459	-0.0754832	0.18287	0.997604	2443
59084	ENSG00000112796	ENPP5	-0.157775	0.0621579	0.6213	1460	-0.0412875	0.568217	0.997604	8257
5583	ENSG00000027075	PRKCH	-0.0792582	0.062158	0.6213	1461	-0.0276548	0.482152	0.997604	6966
114879	ENSG00000021762	OSBPL5	-0.134657	0.0621835	0.6213	1462	-0.090815	0.200258	0.997604	2697
55624	ENSG00000085998	POMGNT1	-0.069989	0.0622913	0.6213	1463	-0.0427654	0.224011	0.997604	3053
51042	ENSG00000142684	ZNF593	-0.117318	0.0623066	0.6213	1464	-0.110959	0.105559	0.997604	1349
10260	ENSG00000174485	DENND4A	0.0939713	0.0623489	0.6213	1465	0.0812499	0.127334	0.997604	1643
84656	ENSG00000140632	GLYR1	0.0688825	0.0624795	0.6213	1466	0.0458746	0.226489	0.997604	3105
7169	ENSG00000198467	TPM2	-0.163679	0.0624971	0.6213	1467	-0.167042	0.0547974	0.997604	667
79188	ENSG00000170876	TMEM43	0.0657599	0.0625048	0.6213	1468	0.0646792	0.0544134	0.997604	662
23133	ENSG00000172943	PHF8	0.0667726	0.0625146	0.6213	1469	0.0533657	0.156988	0.997604	2060
123099	ENSG00000168350	DEGS2	-0.245336	0.0625273	0.6213	1470	-0.172522	0.181707	0.997604	2425
26499	ENSG00000100558	PLEK2	0.234352	0.0625638	0.6213	1471	0.233405	0.0847608	0.997604	1060
26469	ENSG00000072135	PTPN18	-0.0819589	0.0626611	0.621843	1472	-0.0740914	0.0973909	0.997604	1230
222658	ENSG00000112078	KCTD20	0.0687457	0.062717	0.621912	1473	0.0619854	0.114504	0.997604	1470
4968	ENSG00000114026	OGG1	-0.0557647	0.0627532	0.621912	1474	-0.0388448	0.215176	0.997604	2934
55717	ENSG00000120008	WDR11	0.0693863	0.0628775	0.622722	1475	0.0607912	0.131037	0.997604	1700
55351	ENSG00000152953	STK32B	-0.165642	0.0629501	0.623018	1476	-0.261658	0.00480347	0.997604	67
10450	ENSG00000084072	PPIE	-0.0576185	0.0631019	0.623299	1477	-0.0375823	0.212145	0.997604	2886
150290	ENSG00000167065	DUSP18	0.0863762	0.0631227	0.623299	1478	0.0852878	0.0599997	0.997604	737
6396	ENSG00000157020	SEC13	-0.0613906	0.0631409	0.623299	1479	-0.0575291	0.0998613	0.997604	1269
29855	ENSG00000118900	UBN1	0.127165	0.0631492	0.623299	1480	0.0677038	0.296237	0.997604	4160
80346	ENSG00000168476	REEP4	-0.0897316	0.0632012	0.623392	1481	-0.0689346	0.156583	0.997604	2054
57448	ENSG00000115760	BIRC6	0.0661431	0.0634187	0.623629	1482	0.0615422	0.114416	0.997604	1467
59307	ENSG00000185187	SIGIRR	-0.099864	0.0634825	0.623629	1483	-0.0627332	0.244093	0.997604	3390
23474	ENSG00000105755	ETHE1	-0.0687317	0.0635185	0.623629	1484	-0.0483576	0.21529	0.997604	2937
54918	ENSG00000091317	CMTM6	0.119275	0.0635237	0.623629	1485	0.104897	0.067022	0.997604	826
283106	ENSG00000254598	CSNK2A3	0.116538	0.0635343	0.623629	1486	0.0994921	0.138027	0.997604	1796
9270	ENSG00000119185	ITGB1BP1	-0.0542461	0.0636065	0.623629	1487	-0.0254874	0.380134	0.997604	5462
1327	ENSG00000131143	COX4I1	-0.0729717	0.0636307	0.623629	1488	-0.0573506	0.156015	0.997604	2049
1955	ENSG00000106780	MEGF9	0.140942	0.0636413	0.623629	1489	0.117395	0.0769878	0.997604	955
118426	ENSG00000165714	BORCS5	-0.0783273	0.0636476	0.623629	1490	-0.0627598	0.17137	0.997604	2267
23080	ENSG00000105778	AVL9	0.0792758	0.0636935	0.623629	1491	0.065	0.136691	0.997604	1779
129303	ENSG00000168890	TMEM150A	-0.0721537	0.0636948	0.623629	1492	-0.0517043	0.218135	0.997604	2981
53405	ENSG00000112782	CLIC5	0.116262	0.0637732	0.623978	1493	0.200233	0.0013042	0.993261	17
2353	ENSG00000170345	FOS	0.155473	0.063894	0.624414	1494	0.138391	0.094712	0.997604	1185
23064	ENSG00000107290	SETX	0.0726411	0.0639135	0.624414	1495	0.0373666	0.341485	0.997604	4850
5598	ENSG00000166484	MAPK7	-0.0696464	0.0639784	0.624414	1496	-0.0430608	0.24571	0.997604	3415
285512	ENSG00000248019	FAM13A-AS1	0.0833967	0.0639887	0.624414	1497	0.0660606	0.124531	0.997604	1603
79071	ENSG00000170522	ELOVL6	-0.154703	0.0640673	0.624763	1498	-0.0214344	0.770032	0.998477	11257
8780	ENSG00000101782	RIOK3	0.0615232	0.0641419	0.624848	1499	0.0498227	0.128997	0.997604	1673
91392	ENSG00000196653	ZNF502	-0.143499	0.0641616	0.624848	1500	-0.137145	0.0946873	0.997604	1184
199745	ENSG00000161277	THAP8	-0.0770097	0.0642272	0.62507	1501	-0.0526955	0.211009	0.997604	2872
23074	ENSG00000111647	UHRF1BP1L	0.105026	0.064353	0.625878	1502	0.0918363	0.0866949	0.997604	1077
7813	ENSG00000067208	EVI5	0.0700644	0.0644535	0.626439	1503	0.0545072	0.154904	0.997604	2030
9368	ENSG00000109062	SLC9A3R1	-0.0939331	0.0645196	0.626664	1504	-0.0556497	0.271791	0.997604	3801
100271836	ENSG00000180747	SMG1P3	0.104475	0.0647394	0.627445	1505	0.0731539	0.234111	0.997604	3240
2086	ENSG00000213462	ERV3-1	0.156492	0.0647546	0.627445	1506	0.156985	0.0914152	0.997604	1136
257177	ENSG00000188931	CFAP126	0.161124	0.064759	0.627445	1507	0.16275	0.0908481	0.997604	1131
148137	ENSG00000167595	PROSER3	0.121937	0.0647855	0.627445	1508	0.106437	0.129082	0.997604	1674
340527	ENSG00000204131	NHSL2	0.141061	0.0648614	0.627445	1509	0.105795	0.169896	0.997604	2240
8565	ENSG00000134684	YARS	-0.0932968	0.0650048	0.627445	1510	-0.0630929	0.203944	0.997604	2758
282974	ENSG00000165752	STK32C	-0.140727	0.0650196	0.627445	1511	-0.121423	0.126857	0.997604	1635
53346	ENSG00000136404	TM6SF1	0.108686	0.0650306	0.627445	1512	0.129081	0.0184666	0.997604	208
6655	ENSG00000100485	SOS2	0.0980015	0.0651041	0.627445	1513	0.0797932	0.0999512	0.997604	1271
23186	ENSG00000089902	RCOR1	0.0884793	0.0651317	0.627445	1514	0.0606892	0.161267	0.997604	2110
51227	ENSG00000185808	PIGP	-0.0908914	0.0651328	0.627445	1515	-0.083207	0.110846	0.997604	1421
100128927	ENSG00000179627	ZBTB42	-0.119869	0.0651894	0.627445	1516	-0.0581064	0.387245	0.997604	5574
7773	ENSG00000159882	ZNF230	0.121689	0.065208	0.627445	1517	0.105662	0.113976	0.997604	1457
28956	ENSG00000116586	LAMTOR2	-0.0882641	0.0652439	0.627445	1518	-0.0800848	0.124267	0.997604	1599
57407	ENSG00000153406	NMRAL1	-0.0773237	0.0652443	0.627445	1519	-0.0702837	0.10399	0.997604	1329
80232	ENSG00000162923	WDR26	0.0667693	0.0653629	0.627463	1520	0.0515873	0.124594	0.997604	1604
51371	ENSG00000132963	POMP	-0.0922377	0.0653738	0.627463	1521	-0.0811513	0.140527	0.997604	1824
4500	ENSG00000260549	MT1L	-0.280981	0.065375	0.627463	1522	-0.30118	0.0544494	0.997604	663
92840	ENSG00000115255	REEP6	-0.127197	0.0655081	0.627479	1523	-0.131648	0.0741615	0.997604	916
55410			-0.139902	0.0655403	0.627479	1524	-0.145812	0.070211	0.997604	869
140465	ENSG00000196465	MYL6B	-0.113385	0.0655884	0.627479	1525	-0.0879308	0.168066	0.997604	2211
2887	ENSG00000106070	GRB10	0.140824	0.0656359	0.627479	1526	0.102844	0.187898	0.997604	2530
25793	ENSG00000100225	FBXO7	0.173661	0.0656823	0.627479	1527	0.147641	0.140198	0.997604	1819
30061	ENSG00000138449	SLC40A1	0.122384	0.0656919	0.627479	1528	0.0748293	0.174645	0.997604	2318
57658	ENSG00000012822	CALCOCO1	0.0773725	0.0657136	0.627479	1529	0.0737315	0.0973189	0.997604	1229
221120	ENSG00000166199	ALKBH3	-0.0710998	0.0657204	0.627479	1530	-0.0401149	0.293477	0.997604	4117
80131	ENSG00000171017	LRRC8E	-0.134172	0.0660861	0.629819	1531	-0.151337	0.0558534	0.997604	685
339287	ENSG00000188895	MSL1	0.0978646	0.0660902	0.629819	1532	0.0655532	0.179358	0.997604	2387
54849	ENSG00000140995	DEF8	0.094678	0.0661281	0.629819	1533	0.0726363	0.187844	0.997604	2529
7423	ENSG00000173511	VEGFB	-0.08954	0.066144	0.629819	1534	-0.0891229	0.0650138	0.997604	801
283420	ENSG00000197992	CLEC9A	0.196973	0.066181	0.629819	1535	0.130263	0.226002	0.997604	3095
9158	ENSG00000172500	FIBP	-0.0821745	0.0662586	0.630015	1536	-0.0775286	0.0992641	0.997604	1264
11101	ENSG00000107669	ATE1	0.1343	0.0662978	0.630015	1537	0.14172	0.078811	0.997604	974
56913	ENSG00000106392	C1GALT1	0.123191	0.066331	0.630015	1538	0.092706	0.18021	0.997604	2399
57171	ENSG00000167130	DOLPP1	-0.065234	0.0664324	0.630568	1539	-0.0527414	0.149646	0.997604	1953
1652	ENSG00000099977	DDT	-0.120453	0.0664946	0.630688	1540	-0.112081	0.12145	0.997604	1558
54958	ENSG00000130748	TMEM160	-0.102627	0.0665604	0.630688	1541	-0.0519705	0.380994	0.997604	5486
100616259	ENSG00000283829	MIR378I	0.17548	0.0665832	0.630688	1542	0.0390873	0.594479	0.997604	8648
738	ENSG00000149823	VPS51	-0.0823279	0.0666397	0.630688	1543	-0.0756923	0.0970416	0.997604	1222
81786	ENSG00000146054	TRIM7	-0.093108	0.0667309	0.630688	1544	-0.123525	0.0144564	0.997604	171
57819	ENSG00000204392	LSM2	-0.0703953	0.0667359	0.630688	1545	-0.0504279	0.178773	0.997604	2371
54765	ENSG00000166326	TRIM44	0.106876	0.0668482	0.630688	1546	0.0809831	0.202087	0.997604	2727
338817	ENSG00000247157	LINC01252	0.0739562	0.0668614	0.630688	1547	0.0781813	0.0684902	0.997604	847
100509976			0.181073	0.0668644	0.630688	1548	0.0986419	0.335433	0.997604	4764
199857	ENSG00000172339	ALG14	-0.131778	0.0668768	0.630688	1549	-0.122471	0.100392	0.997604	1276
57558	ENSG00000118369	USP35	0.066378	0.0670847	0.631749	1550	0.0601981	0.128325	0.997604	1662
64928	ENSG00000180992	MRPL14	-0.0832308	0.0671123	0.631749	1551	-0.0634359	0.176224	0.997604	2336
677796	ENSG00000201772	SNORA5C	0.176215	0.067119	0.631749	1552	0.153124	0.140398	0.997604	1821
10213	ENSG00000115233	PSMD14	-0.0844759	0.0671906	0.632015	1553	-0.0539182	0.258997	0.997604	3608
10591	ENSG00000112667	DNPH1	-0.0877524	0.0672433	0.632105	1554	-0.0712696	0.149258	0.997604	1947
54850	ENSG00000127452	FBXL12	-0.0551492	0.067456	0.633693	1555	-0.0620573	0.0535375	0.997604	654
84246	ENSG00000133398	MED10	-0.0571563	0.067499	0.633693	1556	-0.0335579	0.252144	0.997604	3501
6672	ENSG00000067066	SP100	0.110689	0.0675639	0.633786	1557	0.0323045	0.57277	0.997604	8310
1650	ENSG00000244038	DDOST	-0.0578298	0.0676081	0.633786	1558	-0.0545848	0.0841689	0.997604	1047
8655	ENSG00000088986	DYNLL1	-0.0634878	0.067706	0.633786	1559	-0.0395239	0.280517	0.997604	3934
6733	ENSG00000135250	SRPK2	0.0675635	0.0677166	0.633786	1560	0.064622	0.0944857	0.997604	1179
27236	ENSG00000164144	ARFIP1	0.103389	0.0677259	0.633786	1561	0.129733	0.0188692	0.997604	213
55032	ENSG00000138459	SLC35A5	0.0724053	0.0678715	0.634522	1562	0.0574632	0.149197	0.997604	1944
339541	ENSG00000198520	C1orf228	-0.0980413	0.0678914	0.634522	1563	-0.0983298	0.076318	0.997604	947
4605	ENSG00000101057	MYBL2	-0.211586	0.0679605	0.634762	1564	-0.19967	0.112093	0.997604	1431
339416	ENSG00000183831	ANKRD45	0.127311	0.0681565	0.636186	1565	0.160995	0.0353504	0.997604	412
8930	ENSG00000129071	MBD4	0.048637	0.0682816	0.636642	1566	0.0130939	0.605546	0.997604	8807
64847	ENSG00000006282	SPATA20	0.167227	0.0682926	0.636642	1567	0.121526	0.218791	0.997604	2989
79892	ENSG00000197771	MCMBP	0.0637528	0.0684314	0.637223	1568	0.0640959	0.0531746	0.997604	646
204851	ENSG00000163349	HIPK1	0.0743627	0.0684508	0.637223	1569	0.0564216	0.173139	0.997604	2296
149478	ENSG00000222009	BTBD19	0.172822	0.0684858	0.637223	1570	0.115675	0.231865	0.997604	3209
93010	ENSG00000156966	B3GNT7	-0.132703	0.0685796	0.63769	1571	-0.0949172	0.134822	0.997604	1752
51164	ENSG00000132912	DCTN4	0.0633265	0.0687069	0.63821	1572	0.0534445	0.108168	0.997604	1384
4927	ENSG00000108559	NUP88	0.0600871	0.0687229	0.63821	1573	0.043053	0.117179	0.997604	1516
8027	ENSG00000136738	STAM	0.0525247	0.0688879	0.639203	1574	0.0516018	0.0972637	0.997604	1227
11342	ENSG00000082996	RNF13	0.127272	0.0689608	0.639203	1575	0.116056	0.0756898	0.997604	938
2098	ENSG00000139684	ESD	-0.055447	0.0689961	0.639203	1576	-0.0700492	0.0265218	0.997604	316
130399	ENSG00000123612	ACVR1C	0.266371	0.0690581	0.639203	1577	0.374813	0.015133	0.997604	177
8175	ENSG00000104897	SF3A2	-0.104792	0.0690998	0.639203	1578	-0.104665	0.0793913	0.997604	986
580	ENSG00000138376	BARD1	0.178391	0.0691344	0.639203	1579	0.130512	0.216623	0.997604	2962
23329	ENSG00000111490	TBC1D30	0.124128	0.0691361	0.639203	1580	0.157833	0.020732	0.997604	239
100507218	ENSG00000267128	RNF157-AS1	-0.149635	0.0692025	0.639412	1581	-0.139752	0.117128	0.997604	1515
28982	ENSG00000162769	FLVCR1	-0.0861906	0.0692938	0.639851	1582	-0.0479091	0.287132	0.997604	4027
55777	ENSG00000204406	MBD5	0.0729248	0.0695026	0.641373	1583	0.0297894	0.467172	0.997604	6744
338657	ENSG00000186166	CCDC84	-0.0894665	0.0697683	0.643419	1584	-0.0600127	0.230657	0.997604	3191
26995	ENSG00000167112	TRUB2	-0.0668602	0.0699003	0.643673	1585	-0.0558404	0.115616	0.997604	1486
202020	ENSG00000263327	TAPT1-AS1	0.0917223	0.0699137	0.643673	1586	0.0456902	0.378677	0.997604	5446
51099	ENSG00000011198	ABHD5	0.113053	0.0699593	0.643673	1587	0.116585	0.0673399	0.997604	830
3039	ENSG00000206172	HBA1	0.348315	0.0699778	0.643673	1588	0.239357	0.243469	0.997604	3377
28992	ENSG00000133315	MACROD1	-0.127508	0.0700162	0.643673	1589	-0.126344	0.0905314	0.997604	1123
56254	ENSG00000155827	RNF20	0.0570748	0.0701139	0.644166	1590	0.0474171	0.136705	0.997604	1780
100510007			0.125765	0.0704426	0.645947	1591	0.101979	0.170888	0.997604	2258
100509487			0.174215	0.0704804	0.645947	1592	0.148368	0.15397	0.997604	2018
6234	ENSG00000233927	RPS28	-0.0977884	0.0704807	0.645947	1593	-0.0930362	0.0878306	0.997604	1090
55572	ENSG00000110074	FOXRED1	-0.0752749	0.070553	0.645947	1594	-0.0723233	0.106847	0.997604	1363
699	ENSG00000169679	BUB1	-0.184559	0.0705697	0.645947	1595	-0.172707	0.118429	0.997604	1533
51614	ENSG00000125991	ERGIC3	-0.0579551	0.0705731	0.645947	1596	-0.0536301	0.103728	0.997604	1324
80315	ENSG00000113742	CPEB4	0.15316	0.0706914	0.645993	1597	0.127314	0.108036	0.997604	1379
10276	ENSG00000173848	NET1	-0.112709	0.0707458	0.645993	1598	-0.0953313	0.161715	0.997604	2119
2649	ENSG00000148200	NR6A1	0.183021	0.0707483	0.645993	1599	0.183122	0.0517359	0.997604	631
4277	ENSG00000204516	MICB	0.109622	0.0707549	0.645993	1600	0.0718764	0.22641	0.997604	3102
100616487	ENSG00000284541	MIR4517	0.157856	0.0709558	0.646552	1601	0.192329	0.0448591	0.997604	530
85014	ENSG00000244187	TMEM141	-0.0713481	0.0709633	0.646552	1602	-0.0500461	0.231976	0.997604	3210
79888	ENSG00000153395	LPCAT1	-0.0732192	0.0710409	0.646552	1603	-0.0329661	0.410255	0.997604	5934
84260	ENSG00000139437	TCHP	-0.0540654	0.0710779	0.646552	1604	-0.0340988	0.273845	0.997604	3833
65125	ENSG00000060237	WNK1	0.0896022	0.0711903	0.646552	1605	0.0518668	0.313234	0.997604	4426
23648	ENSG00000157216	SSBP3	-0.0928189	0.0712095	0.646552	1606	-0.076361	0.12572	0.997604	1614
51660	ENSG00000060762	MPC1	-0.0665299	0.071216	0.646552	1607	-0.0386196	0.308913	0.997604	4347
4520	ENSG00000188786	MTF1	0.0723114	0.0712447	0.646552	1608	0.049411	0.123846	0.997604	1588
79290	ENSG00000256574	OR13A1	0.185981	0.0712959	0.646552	1609	0.115238	0.278388	0.997604	3897
9972	ENSG00000124789	NUP153	0.0743481	0.0713389	0.646552	1610	0.061877	0.161784	0.997604	2121
79961	ENSG00000162777	DENND2D	-0.0740747	0.0713716	0.646552	1611	-0.0346561	0.383587	0.997604	5526
91582	ENSG00000187051	RPS19BP1	-0.0703518	0.0713819	0.646552	1612	-0.0466062	0.258691	0.997604	3601
100129138	ENSG00000215869	LOC100129138	-0.108297	0.0713915	0.646552	1613	-0.081927	0.192952	0.997604	2596
29074	ENSG00000112110	MRPL18	-0.0575286	0.0714782	0.646935	1614	-0.0397031	0.248659	0.997604	3459
142678	ENSG00000197530	MIB2	-0.137714	0.0715366	0.646967	1615	-0.0787833	0.291304	0.997604	4087
92609	ENSG00000105197	TIMM50	-0.0647743	0.0715703	0.646967	1616	-0.0533707	0.159064	0.997604	2079
8417	ENSG00000079950	STX7	0.10662	0.0716747	0.647268	1617	0.0717889	0.216165	0.997604	2958
100134173			-0.181276	0.0717186	0.647268	1618	-0.0707824	0.491163	0.997604	7089
3633	ENSG00000204084	INPP5B	-0.0664371	0.0717365	0.647268	1619	-0.0443741	0.256814	0.997604	3568
140700	ENSG00000130590	SAMD10	-0.127903	0.0718823	0.647369	1620	-0.0844233	0.253188	0.997604	3513
10726	ENSG00000090273	NUDC	-0.0795236	0.0718867	0.647369	1621	-0.0712746	0.108078	0.997604	1381
23201	ENSG00000054965	FAM168A	0.0847223	0.0719076	0.647369	1622	0.0561668	0.186954	0.997604	2511
26057	ENSG00000132466	ANKRD17	0.060366	0.0719249	0.647369	1623	0.0455579	0.207533	0.997604	2825
80208	ENSG00000104133	SPG11	0.0615258	0.0720435	0.647966	1624	0.035235	0.306961	0.997604	4318
79037	ENSG00000213413	PVRIG	-0.0931127	0.0721065	0.647966	1625	-0.0348194	0.490052	0.997604	7068
124401	ENSG00000168096	ANKS3	-0.0886388	0.072149	0.647966	1626	-0.0786292	0.117071	0.997604	1512
10900	ENSG00000108309	RUNDC3A	0.271652	0.0721696	0.647966	1627	0.236046	0.150993	0.997604	1974
196441	ENSG00000133858	ZFC3H1	0.0712281	0.072213	0.647966	1628	0.0764724	0.0660651	0.997604	816
284086	ENSG00000160602	NEK8	0.0670136	0.0723886	0.649142	1629	0.0182691	0.571005	0.997604	8290
11020	ENSG00000100360	IFT27	-0.0630465	0.0724886	0.64964	1630	-0.0608819	0.0925626	0.997604	1161
55317	ENSG00000125843	AP5S1	-0.0703272	0.0725561	0.649846	1631	-0.0667306	0.107551	0.997604	1374
163732	ENSG00000179862	CITED4	-0.147537	0.0726576	0.649892	1632	-0.181436	0.0333188	0.997604	382
416	ENSG00000062096	ARSF	-0.123205	0.0727305	0.649892	1633	-0.0988375	0.166767	0.997604	2195
30001	ENSG00000197930	ERO1A	0.0983851	0.0727552	0.649892	1634	0.105193	0.0490737	0.997604	592
54542	ENSG00000056586	RC3H2	0.0982798	0.0727777	0.649892	1635	0.0983528	0.0986424	0.997604	1252
55796	ENSG00000076770	MBNL3	0.0967125	0.0728232	0.649892	1636	0.0482752	0.401472	0.997604	5797
157983	ENSG00000183784	C9orf66	0.0840543	0.0728282	0.649892	1637	0.0541614	0.269023	0.997604	3761
54906	ENSG00000108021	FAM208B	0.0859475	0.0729285	0.65016	1638	0.0799234	0.126682	0.997604	1631
7270	ENSG00000125482	TTF1	0.0444259	0.0729472	0.65016	1639	0.050139	0.0634076	0.997604	777
4201	ENSG00000124733	MEA1	-0.0628314	0.0730336	0.650533	1640	-0.0517503	0.170899	0.997604	2260
6423	ENSG00000145423	SFRP2	0.282768	0.0733446	0.651492	1641	0.331518	0.0409704	0.997604	474
6575	ENSG00000168575	SLC20A2	-0.0621635	0.073373	0.651492	1642	-0.0490365	0.182918	0.997604	2447
653268		AGAP7P	0.142567	0.0734628	0.651492	1643	0.13697	0.113128	0.997604	1443
5599	ENSG00000107643	MAPK8	0.121577	0.0734911	0.651492	1644	0.127294	0.0877649	0.997604	1087
28969	ENSG00000136261	BZW2	-0.054489	0.0735339	0.651492	1645	-0.0384711	0.192405	0.997604	2594
7804	ENSG00000157193	LRP8	-0.0826408	0.0735538	0.651492	1646	-0.0515018	0.292739	0.997604	4108
9989	ENSG00000154845	PPP4R1	0.116211	0.0735637	0.651492	1647	0.0888056	0.122756	0.997604	1577
6487	ENSG00000126091	ST3GAL3	-0.0941568	0.0735987	0.651492	1648	-0.110103	0.0400199	0.997604	468
7918	ENSG00000204438	GPANK1	-0.0537597	0.0736115	0.651492	1649	-0.0583825	0.0722713	0.997604	886
1628	ENSG00000105516	DBP	-0.0933181	0.0736758	0.651492	1650	-0.0927872	0.0886037	0.997604	1099
5118	ENSG00000106333	PCOLCE	-0.11333	0.0736775	0.651492	1651	-0.0599018	0.358499	0.997604	5126
4157	ENSG00000258839	MC1R	-0.127238	0.0738145	0.651492	1652	-0.0786903	0.259889	0.997604	3626
340156	ENSG00000145949	MYLK4	0.127603	0.0738175	0.651492	1653	0.148238	0.0577854	0.997604	706
81609	ENSG00000143376	SNX27	0.0797595	0.0738475	0.651492	1654	0.0549548	0.183854	0.997604	2464
57553	ENSG00000243156	MICAL3	0.0825496	0.073861	0.651492	1655	0.0100644	0.742049	0.9982	10853
5715	ENSG00000110801	PSMD9	-0.0567371	0.0739437	0.651492	1656	-0.035414	0.298047	0.997604	4189
150381		PRR34-AS1	0.186118	0.0739561	0.651492	1657	0.169	0.120868	0.997604	1551
974	ENSG00000007312	CD79B	0.11004	0.0739697	0.651492	1658	0.00485057	0.897657	0.999561	13060
378706	ENSG00000274012	RN7SL2	0.21308	0.0740724	0.651492	1659	0.19534	0.130513	0.997604	1691
2969	ENSG00000263001	GTF2I	0.0707537	0.0741177	0.651492	1660	0.0304374	0.434697	0.997604	6324
114836	ENSG00000162739	SLAMF6	-0.0743442	0.0741793	0.651492	1661	-0.0455094	0.191601	0.997604	2580
4217	ENSG00000197442	MAP3K5	0.0987254	0.0741859	0.651492	1662	0.0762078	0.141913	0.997604	1846
54978	ENSG00000213699	SLC35F6	-0.055568	0.0742664	0.651492	1663	-0.0634119	0.0445913	0.997604	523
283629	ENSG00000139908	TSSK4	0.13106	0.0743289	0.651492	1664	0.0992785	0.207318	0.997604	2818
203069	ENSG00000104679	R3HCC1	-0.0545978	0.0744566	0.651492	1665	-0.0292447	0.356361	0.997604	5096
891	ENSG00000134057	CCNB1	-0.131408	0.0745057	0.651492	1666	-0.0863391	0.248252	0.997604	3453
29952	ENSG00000176978	DPP7	-0.0810975	0.0745728	0.651492	1667	-0.0554375	0.250464	0.997604	3480
6988	ENSG00000145022	TCTA	-0.0530531	0.0745841	0.651492	1668	-0.0413023	0.199224	0.997604	2681
219293	ENSG00000215915	ATAD3C	-0.0670652	0.0746759	0.651492	1669	-0.0590558	0.152265	0.997604	1988
51530	ENSG00000091732	ZC3HC1	-0.0603149	0.0747049	0.651492	1670	-0.0532569	0.117276	0.997604	1519
8242	ENSG00000126012	KDM5C	0.0630691	0.0748686	0.651492	1671	0.0360948	0.31386	0.997604	4434
57478	ENSG00000103404	USP31	0.0655949	0.0749124	0.651492	1672	0.0785131	0.0392218	0.997604	458
4064	ENSG00000134061	CD180	0.0923687	0.0749436	0.651492	1673	-0.00463077	0.910296	0.999561	13261
10565	ENSG00000066777	ARFGEF1	0.060505	0.0749663	0.651492	1674	0.0556015	0.109934	0.997604	1411
79158	ENSG00000111670	GNPTAB	-0.0683855	0.0750016	0.651492	1675	-0.0157504	0.647609	0.997604	9458
23229	ENSG00000131089	ARHGEF9	-0.0670189	0.0750181	0.651492	1676	-0.044759	0.229543	0.997604	3169
23527	ENSG00000114331	ACAP2	0.104635	0.0750226	0.651492	1677	0.0922145	0.0894985	0.997604	1113
219927	ENSG00000197345	MRPL21	-0.087617	0.0751239	0.651492	1678	-0.067124	0.202669	0.997604	2738
403341	ENSG00000177125	ZBTB34	0.117149	0.0751472	0.651492	1679	0.111086	0.0554989	0.997604	680
22846	ENSG00000071246	VASH1	-0.13766	0.0751762	0.651492	1680	-0.11864	0.159107	0.997604	2080
5934	ENSG00000103479	RBL2	0.0913274	0.0751823	0.651492	1681	0.0814714	0.146144	0.997604	1907
120224	ENSG00000151715	TMEM45B	0.131699	0.0752125	0.651492	1682	0.0997685	0.19027	0.997604	2557
5576	ENSG00000114302	PRKAR2A	0.117143	0.0752164	0.651492	1683	0.129296	0.0700389	0.997604	867
677822	ENSG00000210825	SNORA40	0.163814	0.0752194	0.651492	1684	0.193722	0.0521428	0.997604	637
347732	ENSG00000152705	CATSPER3	-0.136171	0.075244	0.651492	1685	-0.0742445	0.359642	0.997604	5148
283693	ENSG00000259315	ACTG1P17	-0.0808032	0.0752857	0.651492	1686	-0.066043	0.17448	0.997604	2316
51201	ENSG00000104219	ZDHHC2	0.0852006	0.0752985	0.651492	1687	0.0689094	0.167819	0.997604	2207
3040	ENSG00000188536	HBA2	0.335	0.0753583	0.651492	1688	0.239283	0.238138	0.997604	3295
644246	ENSG00000214401	KANSL1-AS1	-0.227256	0.0753783	0.651492	1689	-0.0775987	0.552449	0.997604	8006
11315	ENSG00000116288	PARK7	-0.0575856	0.0753912	0.651492	1690	-0.0444026	0.190511	0.997604	2562
57215	ENSG00000168286	THAP11	-0.0482236	0.0754157	0.651492	1691	-0.0295722	0.282187	0.997604	3955
51168	ENSG00000091536	MYO15A	0.131613	0.0755455	0.651768	1692	0.122446	0.133436	0.997604	1731
100288069		LOC100288069	0.201111	0.0755762	0.651768	1693	0.128897	0.212898	0.997604	2903
8728	ENSG00000135074	ADAM19	0.0855003	0.0755815	0.651768	1694	0.0514403	0.322192	0.997604	4553
11067	ENSG00000165507	DEPP1	0.195039	0.0756926	0.652341	1695	0.213849	0.076955	0.997604	954
734	ENSG00000164823	OSGIN2	0.115543	0.0758136	0.652998	1696	0.111963	0.0748472	0.997604	927
90522	ENSG00000167645	YIF1B	-0.0783105	0.0759131	0.65347	1697	-0.0699105	0.132341	0.997604	1719
9169	ENSG00000139218	SCAF11	0.0761297	0.0760541	0.654298	1698	0.0583626	0.177057	0.997604	2350
55367	ENSG00000177595	PIDD1	-0.102721	0.0762415	0.655369	1699	-0.0947219	0.117068	0.997604	1511
100049716	ENSG00000177406	LOC100049716	0.17505	0.0762699	0.655369	1700	0.132383	0.223045	0.997604	3038
79668	ENSG00000151883	PARP8	0.0858737	0.0763131	0.655369	1701	0.0902398	0.0584934	0.997604	718
79838	ENSG00000103534	TMC5	0.129125	0.0763722	0.655491	1702	0.0891053	0.253892	0.997604	3527
54762	ENSG00000178075	GRAMD1C	0.235606	0.0765236	0.656004	1703	0.242349	0.0720154	0.997604	884
57182	ENSG00000151458	ANKRD50	0.118758	0.0765271	0.656004	1704	0.107212	0.119964	0.997604	1542
124801	ENSG00000161654	LSM12	-0.053253	0.0765668	0.656004	1705	-0.0418008	0.201491	0.997604	2712
53833	ENSG00000174564	IL20RB	-0.184201	0.0768114	0.657309	1706	-0.137823	0.219006	0.997604	2990
84679	ENSG00000065923	SLC9A7	0.0672202	0.0768622	0.657309	1707	-2.59948e-05	0.999366	0.999653	14603
57605	ENSG00000090975	PITPNM2	-0.090786	0.0768989	0.657309	1708	-0.111019	0.0295333	0.997604	350
6650	ENSG00000103326	CAPN15	-0.112751	0.0768991	0.657309	1709	-0.0831536	0.201665	0.997604	2719
55870	ENSG00000116539	ASH1L	0.0711076	0.0772178	0.658906	1710	0.0567456	0.192402	0.997604	2593
57121	ENSG00000184574	LPAR5	-0.0817808	0.0772309	0.658906	1711	-0.0833977	0.0507705	0.997604	616
100128361		LOC100128361	-0.125885	0.0772441	0.658906	1712	-0.123949	0.114092	0.997604	1460
51123	ENSG00000120963	ZNF706	-0.0557344	0.0772763	0.658906	1713	-0.0544864	0.100712	0.997604	1283
144097	ENSG00000168005	C11orf84	-0.0770299	0.0773379	0.658906	1714	-0.0297221	0.459321	0.997604	6634
57471	ENSG00000136541	ERMN	-0.0828001	0.0773619	0.658906	1715	-0.092943	0.0717057	0.997604	881
6141	ENSG00000063177	RPL18	-0.0834505	0.0774236	0.658906	1716	-0.0694037	0.139182	0.997604	1808
143458	ENSG00000179241	LDLRAD3	0.155056	0.0774467	0.658906	1717	0.147963	0.0995605	0.997604	1267
116115	ENSG00000167625	ZNF526	-0.0510935	0.0774967	0.658947	1718	-0.0416066	0.166072	0.997604	2187
7745	ENSG00000198315	ZKSCAN8	0.145764	0.0776735	0.659661	1719	0.140483	0.113418	0.997604	1447
6631	ENSG00000124562	SNRPC	-0.0564379	0.0777177	0.659661	1720	-0.0433437	0.173386	0.997604	2301
5783	ENSG00000163629	PTPN13	0.148635	0.0778023	0.659661	1721	0.256393	0.00323312	0.997604	42
91319	ENSG00000099958	DERL3	-0.126499	0.0778718	0.659661	1722	-0.1784	0.0084128	0.997604	107
1841	ENSG00000168393	DTYMK	-0.0678297	0.077894	0.659661	1723	-0.0291382	0.447268	0.997604	6491
146547	ENSG00000178226	PRSS36	-0.11375	0.0779131	0.659661	1724	-0.108732	0.119417	0.997604	1538
55841	ENSG00000047644	WWC3	0.0764622	0.0779218	0.659661	1725	0.0498399	0.247543	0.997604	3444
126789	ENSG00000169972	PUSL1	-0.074445	0.0779419	0.659661	1726	-0.062087	0.180383	0.997604	2403
23788	ENSG00000109919	MTCH2	-0.0502984	0.0782444	0.661824	1727	-0.0450121	0.130753	0.997604	1696
83658	ENSG00000125971	DYNLRB1	-0.0833997	0.0782881	0.661824	1728	-0.0820608	0.0951723	0.997604	1187
29766	ENSG00000138594	TMOD3	0.0635682	0.0783856	0.662265	1729	0.0599518	0.106264	0.997604	1358
3213	ENSG00000120093	HOXB3	-0.120852	0.0784366	0.662296	1730	-0.0799437	0.273647	0.997604	3828
84816	ENSG00000130347	RTN4IP1	-0.0649123	0.0784849	0.662296	1731	-0.063219	0.0998741	0.997604	1270
150678	ENSG00000172428	COPS9	-0.109392	0.0785253	0.662296	1732	-0.0590038	0.351721	0.997604	5021
64121	ENSG00000116954	RRAGC	0.0868724	0.0786359	0.662847	1733	0.066725	0.200173	0.997604	2694
100506022	ENSG00000284693	LOC100506022	-0.077143	0.0788031	0.663873	1734	-0.0848818	0.0732821	0.997604	900
79760	ENSG00000142252	GEMIN7	-0.0707845	0.0788914	0.663921	1735	-0.0676833	0.122083	0.997604	1564
23387	ENSG00000160584	SIK3	0.0783726	0.0789421	0.663921	1736	0.0417551	0.332633	0.997604	4713
5437	ENSG00000163882	POLR2H	-0.0721276	0.0789451	0.663921	1737	-0.0286943	0.455111	0.997604	6585
10114	ENSG00000110422	HIPK3	0.191207	0.0790452	0.664265	1738	0.146374	0.182283	0.997604	2433
8942	ENSG00000115919	KYNU	0.134503	0.0790907	0.664265	1739	0.114928	0.158271	0.997604	2070
55729	ENSG00000171681	ATF7IP	0.0699381	0.0791594	0.664265	1740	0.0363645	0.374109	0.997604	5367
60678	ENSG00000132394	EEFSEC	-0.0782541	0.0792415	0.664265	1741	-0.0842717	0.0551624	0.997604	676
343990	ENSG00000196872	KIAA1211L	0.158477	0.0793376	0.664265	1742	0.112326	0.250756	0.997604	3485
51070	ENSG00000142546	NOSIP	-0.0836708	0.0793612	0.664265	1743	-0.0734532	0.128231	0.997604	1659
24137	ENSG00000090889	KIF4A	-0.247689	0.0794012	0.664265	1744	-0.197898	0.170675	0.997604	2254
4158	ENSG00000185231	MC2R	0.101557	0.0794036	0.664265	1745	0.0755846	0.229732	0.997604	3173
10955	ENSG00000132824	SERINC3	0.0583077	0.0794311	0.664265	1746	0.0502733	0.113855	0.997604	1455
5092	ENSG00000166228	PCBD1	-0.0777221	0.0794811	0.664265	1747	-0.0528971	0.264172	0.997604	3690
89822	ENSG00000124780	KCNK17	-0.398214	0.0795701	0.664265	1748	-0.431229	0.09452	0.997604	1180
151534	ENSG00000257702	LBX2-AS1	-0.120991	0.0795874	0.664265	1749	-0.107972	0.133685	0.997604	1735
10618	ENSG00000152291	TGOLN2	0.0613461	0.0796582	0.664265	1750	0.0441771	0.200448	0.997604	2699
402415	ENSG00000182489	XKRX	0.182113	0.079675	0.664265	1751	0.0950808	0.346136	0.997604	4932
57563	ENSG00000145332	KLHL8	0.0911511	0.0797097	0.664265	1752	0.0697481	0.186775	0.997604	2508
140701	ENSG00000183260	ABHD16B	-0.094254	0.0797994	0.664265	1753	-0.102239	0.0841636	0.997604	1046
1503	ENSG00000171793	CTPS1	-0.0640378	0.0800492	0.664265	1754	-0.0468303	0.187171	0.997604	2513
3276	ENSG00000126457	PRMT1	-0.0661544	0.0800811	0.664265	1755	-0.0553618	0.135398	0.997604	1759
4126	ENSG00000109323	MANBA	0.0702562	0.0800814	0.664265	1756	0.0553777	0.182223	0.997604	2431
127943	ENSG00000162746	FCRLB	-0.113772	0.0800955	0.664265	1757	-0.063627	0.274968	0.997604	3851
1947	ENSG00000090776	EFNB1	-0.0870626	0.0802523	0.664265	1758	-0.0703665	0.179789	0.997604	2393
3212	ENSG00000173917	HOXB2	-0.153231	0.080327	0.664265	1759	-0.0698553	0.43745	0.997604	6359
283624	ENSG00000258441	LINC00641	0.0774198	0.0803353	0.664265	1760	0.0991562	0.0316065	0.997604	371
898	ENSG00000105173	CCNE1	-0.11361	0.0803934	0.664265	1761	-0.0875241	0.212451	0.997604	2891
8546	ENSG00000132842	AP3B1	0.0618476	0.0804217	0.664265	1762	0.033019	0.349537	0.997604	4984
155066	ENSG00000171130	ATP6V0E2	-0.0966576	0.0804667	0.664265	1763	-0.0756961	0.173425	0.997604	2302
10914	ENSG00000090060	PAPOLA	0.0738286	0.0804807	0.664265	1764	0.0707018	0.0976676	0.997604	1236
10452	ENSG00000130204	TOMM40	-0.0738457	0.0805308	0.664265	1765	-0.0784901	0.0681695	0.997604	843
1632	ENSG00000167969	ECI1	-0.080676	0.080554	0.664265	1766	-0.0672526	0.17842	0.997604	2363
10999	ENSG00000167114	SLC27A4	-0.0706818	0.0806064	0.664265	1767	-0.0535659	0.196747	0.997604	2636
23091	ENSG00000123200	ZC3H13	0.123045	0.0807442	0.664265	1768	0.102286	0.179788	0.997604	2392
54541	ENSG00000168209	DDIT4	-0.161792	0.0807871	0.664265	1769	-0.119875	0.191235	0.997604	2572
388	ENSG00000143878	RHOB	0.100287	0.0808398	0.664265	1770	0.124823	0.0364335	0.997604	428
121268	ENSG00000167550	RHEBL1	-0.0943402	0.0808637	0.664265	1771	-0.0507537	0.311999	0.997604	4406
2597	ENSG00000111640	GAPDH	-0.0856828	0.0808759	0.664265	1772	-0.0816436	0.101949	0.997604	1299
1387	ENSG00000005339	CREBBP	0.0919907	0.0810066	0.664265	1773	0.0425422	0.395074	0.997604	5690
11258	ENSG00000137100	DCTN3	-0.0588687	0.0810793	0.664265	1774	-0.0548565	0.128422	0.997604	1665
91369	ENSG00000154945	ANKRD40	-0.0498012	0.0810823	0.664265	1775	-0.0400506	0.184397	0.997604	2470
55437	ENSG00000082146	STRADB	0.186158	0.0811989	0.664265	1776	0.114562	0.315113	0.997604	4450
157769	ENSG00000176853	FAM91A1	0.104491	0.0812297	0.664265	1777	0.099343	0.0866869	0.997604	1076
490	ENSG00000070961	ATP2B1	0.0869785	0.0812599	0.664265	1778	0.0662746	0.170923	0.997604	2261
90668	ENSG00000186648	CARMIL3	-0.182059	0.0812721	0.664265	1779	-0.127051	0.210327	0.997604	2858
10971	ENSG00000134308	YWHAQ	-0.0450313	0.081289	0.664265	1780	-0.00691998	0.754002	0.998477	11025
284013	ENSG00000182853	VMO1	0.301128	0.0812983	0.664265	1781	0.469574	0.00802047	0.997604	104
782	ENSG00000067191	CACNB1	-0.0768574	0.0814188	0.664265	1782	-0.0514253	0.248938	0.997604	3463
100505761	ENSG00000269609	RPARP-AS1	-0.0833239	0.0814717	0.664265	1783	-0.0755277	0.0916566	0.997604	1142
3267	ENSG00000173744	AGFG1	0.057938	0.081503	0.664265	1784	0.0331347	0.290297	0.997604	4070
126669	ENSG00000169291	SHE	-0.0866263	0.081507	0.664265	1785	-0.0878037	0.105296	0.997604	1345
84658	ENSG00000131355	ADGRE3	0.120194	0.0815306	0.664265	1786	0.11372	0.0946423	0.997604	1183
344787	ENSG00000197385	ZNF860	0.201873	0.0815423	0.664265	1787	0.0487742	0.651007	0.997604	9511
182	ENSG00000101384	JAG1	0.122484	0.0815522	0.664265	1788	0.137515	0.0363798	0.997604	427
333929	ENSG00000185669	SNAI3	-0.0933984	0.0815825	0.664265	1789	-0.0772651	0.180507	0.997604	2405
1593	ENSG00000135929	CYP27A1	-0.189314	0.0816101	0.664265	1790	-0.168352	0.156802	0.997604	2057
400322	ENSG00000276550	HERC2P2	0.12351	0.081623	0.664265	1791	0.125531	0.099163	0.997604	1261
54840	ENSG00000137074	APTX	-0.0559729	0.0816418	0.664265	1792	-0.0443632	0.198791	0.997604	2678
203522	ENSG00000165359	INTS6L	0.0859228	0.0816707	0.664265	1793	0.0829322	0.11529	0.997604	1481
203068	ENSG00000196230	TUBB	-0.0750413	0.0817136	0.664265	1794	-0.0539395	0.199383	0.997604	2684
55813	ENSG00000108651	UTP6	0.0599395	0.0817139	0.664265	1795	0.0512726	0.122953	0.997604	1580
9130	ENSG00000071859	FAM50A	-0.0673291	0.0817208	0.664265	1796	-0.0408352	0.3186	0.997604	4499
57589	ENSG00000107036	RIC1	0.0843324	0.0817484	0.664265	1797	0.0586426	0.242043	0.997604	3352
2681	ENSG00000204136	GGTA1P	-0.139871	0.0817878	0.664265	1798	-0.181056	0.0392368	0.997604	460
9374	ENSG00000221988	PPT2	-0.0945371	0.0818199	0.664265	1799	-0.0704815	0.194643	0.997604	2614
27314	ENSG00000137502	RAB30	0.135318	0.0818509	0.664265	1800	0.0537686	0.477338	0.997604	6898
51271	ENSG00000165006	UBAP1	0.0787196	0.0819571	0.664677	1801	0.0433982	0.298555	0.997604	4192
10456	ENSG00000143575	HAX1	-0.0613762	0.0820048	0.664677	1802	-0.0398125	0.279039	0.997604	3911
50848	ENSG00000158769	F11R	0.0949551	0.0820872	0.664677	1803	0.0738498	0.149875	0.997604	1958
53335	ENSG00000119866	BCL11A	0.0852429	0.0821403	0.664677	1804	-0.00915983	0.799122	0.999561	11661
5930	ENSG00000122257	RBBP6	0.0787109	0.0821716	0.664677	1805	0.0508946	0.29416	0.997604	4131
2549	ENSG00000109458	GAB1	0.115486	0.0821746	0.664677	1806	0.0691113	0.285673	0.997604	4006
3730	ENSG00000011201	ANOS1	-0.372883	0.0822456	0.664883	1807	-0.307408	0.138684	0.997604	1802
3543	ENSG00000128322	IGLL1	-0.210934	0.08235	0.665359	1808	-0.237449	0.0616677	0.997604	752
29933	ENSG00000183484	GPR132	-0.0663024	0.0824618	0.665894	1809	-0.0560779	0.168427	0.997604	2216
85415	ENSG00000131941	RHPN2	0.100842	0.0825188	0.665986	1810	0.0982132	0.110979	0.997604	1422
79794	ENSG00000111412	C12orf49	0.0608222	0.0826055	0.666318	1811	0.0642851	0.0889253	0.997604	1102
619571	ENSG00000272296	SNORD96A	0.180157	0.0827358	0.666852	1812	0.177075	0.11167	0.997604	1429
2932	ENSG00000082701	GSK3B	0.0650978	0.0828038	0.666852	1813	0.0398514	0.246429	0.997604	3426
388324	ENSG00000196388	INCA1	0.0897775	0.0828283	0.666852	1814	0.0599435	0.257777	0.997604	3588
10478	ENSG00000100372	SLC25A17	-0.0554275	0.0829377	0.666852	1815	-0.0352215	0.252514	0.997604	3506
665	ENSG00000104765	BNIP3L	0.0904092	0.0829387	0.666852	1816	0.0616087	0.207214	0.997604	2815
57669	ENSG00000115109	EPB41L5	0.0980566	0.0829457	0.666852	1817	0.0603235	0.311301	0.997604	4388
196483	ENSG00000118894	EEF2KMT	-0.0680337	0.0830487	0.666979	1818	-0.060261	0.142016	0.997604	1849
100652901		LOC100652901	0.0790577	0.0830642	0.666979	1819	0.0808023	0.103296	0.997604	1315
339559	ENSG00000187815	ZFP69	-0.0885922	0.0831428	0.666979	1820	-0.0499036	0.316157	0.997604	4462
7298	ENSG00000176890	TYMS	-0.205169	0.0831523	0.666979	1821	-0.156175	0.224251	0.997604	3058
51809	ENSG00000109586	GALNT7	0.101453	0.0832721	0.666979	1822	0.0960328	0.0955551	0.997604	1195
55850	ENSG00000053501	USE1	-0.0693271	0.0832991	0.666979	1823	-0.0687913	0.0955227	0.997604	1194
22978	ENSG00000076685	NT5C2	0.0958389	0.083345	0.666979	1824	0.0623523	0.230376	0.997604	3183
26580	ENSG00000168000	BSCL2	0.113591	0.0833525	0.666979	1825	0.0785431	0.231293	0.997604	3201
653375			-0.0828018	0.0834482	0.666979	1826	-0.0890124	0.0748578	0.997604	929
3792	ENSG00000197993	KEL	0.205222	0.0834762	0.666979	1827	0.143442	0.250084	0.997604	3476
9946	ENSG00000205758	CRYZL1	-0.0600554	0.0835131	0.666979	1828	-0.0398648	0.276838	0.997604	3875
8717	ENSG00000102871	TRADD	-0.0710881	0.0835206	0.666979	1829	-0.0422856	0.316292	0.997604	4465
643853	ENSG00000188167	TMPPE	0.137279	0.083555	0.666979	1830	0.102979	0.198067	0.997604	2659
219988	ENSG00000166889	PATL1	0.0935694	0.0836473	0.667351	1831	0.0383344	0.437792	0.997604	6367
10426	ENSG00000126216	TUBGCP3	0.0654026	0.0838002	0.667917	1832	0.0571305	0.168468	0.997604	2217
388341	ENSG00000181350	LRRC75A	0.118494	0.0838097	0.667917	1833	0.135694	0.0682316	0.997604	844
10163	ENSG00000158195	WASF2	0.0628009	0.0839217	0.668021	1834	0.035569	0.300538	0.997604	4217
5521	ENSG00000156475	PPP2R2B	-0.129794	0.0840053	0.668021	1835	-0.00135607	0.981917	0.999561	14319
10067	ENSG00000116521	SCAMP3	-0.073212	0.0840377	0.668021	1836	-0.062163	0.134605	0.997604	1747
4905	ENSG00000073969	NSF	0.0570953	0.0840676	0.668021	1837	0.0408498	0.225139	0.997604	3075
64407	ENSG00000150681	RGS18	0.178792	0.0840859	0.668021	1838	0.204786	0.0486156	0.997604	589
54941	ENSG00000101695	RNF125	-0.0581705	0.0841542	0.668021	1839	-0.0182785	0.592864	0.997604	8616
10488	ENSG00000107175	CREB3	-0.0580262	0.0841547	0.668021	1840	-0.0392813	0.27087	0.997604	3788
3837	ENSG00000108424	KPNB1	0.102138	0.0842321	0.668021	1841	0.0483965	0.35794	0.997604	5121
4731	ENSG00000160194	NDUFV3	-0.061205	0.0842343	0.668021	1842	-0.0731555	0.0462812	0.997604	548
64863	ENSG00000101574	METTL4	0.0809272	0.0843315	0.668429	1843	0.0863636	0.0736067	0.997604	907
100506258	ENSG00000251364	LOC100506258	0.120403	0.0845239	0.669092	1844	0.0546355	0.433047	0.997604	6300
1545	ENSG00000138061	CYP1B1	0.202853	0.0845461	0.669092	1845	0.158859	0.161743	0.997604	2120
84330	ENSG00000133250	ZNF414	-0.0951295	0.084683	0.669092	1846	-0.0892725	0.130544	0.997604	1692
2820	ENSG00000115159	GPD2	0.101133	0.0847512	0.669092	1847	0.0732373	0.23493	0.997604	3255
9442	ENSG00000160563	MED27	-0.0619899	0.0847521	0.669092	1848	-0.0632747	0.0975929	0.997604	1233
85478	ENSG00000139537	CCDC65	-0.132559	0.0847751	0.669092	1849	-0.029559	0.688622	0.997604	10070
51027	ENSG00000178096	BOLA1	-0.0680324	0.0848063	0.669092	1850	-0.0536678	0.166217	0.997604	2188
57415	ENSG00000114405	C3orf14	-0.189963	0.084848	0.669092	1851	-0.228208	0.0566965	0.997604	696
10942	ENSG00000007038	PRSS21	-0.221351	0.0848746	0.669092	1852	-0.116616	0.39417	0.997604	5677
84333	ENSG00000180628	PCGF5	0.112638	0.0848869	0.669092	1853	0.0709826	0.311366	0.997604	4390
83752	ENSG00000102910	LONP2	0.0760537	0.0849189	0.669092	1854	0.0656753	0.171919	0.997604	2273
534	ENSG00000213760	ATP6V1G2	-0.123817	0.0850777	0.669355	1855	-0.135949	0.0601178	0.997604	739
9910	ENSG00000152061	RABGAP1L	0.0764524	0.0850901	0.669355	1856	0.0770377	0.105117	0.997604	1341
654816	ENSG00000182487	NCF1B	0.136797	0.0852109	0.669355	1857	0.0709281	0.384811	0.997604	5546
81576	ENSG00000104957	CCDC130	-0.0610923	0.0852301	0.669355	1858	-0.0502588	0.189323	0.997604	2542
7294	ENSG00000074966	TXK	-0.0972705	0.0852403	0.669355	1859	-0.0356704	0.530013	0.997604	7685
2010	ENSG00000102119	EMD	-0.0689376	0.0852705	0.669355	1860	-0.0571532	0.143104	0.997604	1866
9743	ENSG00000134909	ARHGAP32	0.097729	0.0852732	0.669355	1861	0.0262615	0.649117	0.997604	9482
9674	ENSG00000235750	KIAA0040	0.0875957	0.0853618	0.669676	1862	0.00906538	0.841915	0.999561	12284
5089	ENSG00000204304	PBX2	0.0670666	0.0854089	0.669676	1863	0.0404271	0.299452	0.997604	4204
5864	ENSG00000105649	RAB3A	0.0913488	0.0854515	0.669676	1864	0.0841943	0.148771	0.997604	1937
407025	ENSG00000284203	MIR29B2	0.136837	0.0856159	0.669777	1865	0.126472	0.154698	0.997604	2026
202181		LOC202181	0.085343	0.0856169	0.669777	1866	0.0573762	0.276322	0.997604	3865
196883	ENSG00000129467	ADCY4	0.121399	0.0856748	0.669777	1867	0.109399	0.132901	0.997604	1726
619565	ENSG00000199785	SNORA52	0.166378	0.0856833	0.669777	1868	0.160081	0.129822	0.997604	1681
90580	ENSG00000142444	TIMM29	-0.0549667	0.0856945	0.669777	1869	-0.0303345	0.365395	0.997604	5239
146057	ENSG00000128881	TTBK2	0.157217	0.0857395	0.669777	1870	0.171839	0.0780383	0.997604	963
79585	ENSG00000262246	CORO7	-0.0943712	0.0859021	0.670618	1871	-0.0761855	0.190249	0.997604	2556
84153	ENSG00000172922	RNASEH2C	-0.0698034	0.085939	0.670618	1872	-0.05154	0.226771	0.997604	3112
84277	ENSG00000176410	DNAJC30	-0.0572983	0.0860045	0.670771	1873	-0.0650982	0.0560105	0.997604	687
7903	ENSG00000113532	ST8SIA4	0.102748	0.0861362	0.67144	1874	0.0948293	0.0916664	0.997604	1143
3574	ENSG00000104432	IL7	0.196029	0.0861995	0.671529	1875	0.142317	0.22699	0.997604	3118
728537	ENSG00000228486	C2orf92	-0.096078	0.0862871	0.671529	1876	-0.130883	0.0233554	0.997604	275
26330	ENSG00000105679	GAPDHS	0.128021	0.0863065	0.671529	1877	0.11551	0.141479	0.997604	1841
122416	ENSG00000156381	ANKRD9	-0.184431	0.0863316	0.671529	1878	-0.217117	0.0468809	0.997604	557
23514	ENSG00000164808	SPIDR	0.0627519	0.0865112	0.672356	1879	0.0698562	0.0750551	0.997604	935
9943	ENSG00000172939	OXSR1	0.0510342	0.0865299	0.672356	1880	0.0427774	0.167438	0.997604	2204
83642	ENSG00000073169	SELENOO	-0.0703544	0.0866549	0.672969	1881	-0.0590658	0.185159	0.997604	2486
27004	ENSG00000187621	TCL6	0.136825	0.0867253	0.673027	1882	0.0122239	0.849508	0.999561	12396
57222	ENSG00000113719	ERGIC1	0.0958747	0.0867545	0.673027	1883	0.0697519	0.225497	0.997604	3084
140739	ENSG00000184182	UBE2F	-0.080056	0.0868209	0.673185	1884	-0.0437668	0.377237	0.997604	5421
64397	ENSG00000103994	ZNF106	0.0724991	0.0869125	0.673216	1885	0.0519589	0.150345	0.997604	1963
811	ENSG00000179218	CALR	-0.0703087	0.0869384	0.673216	1886	-0.056983	0.158365	0.997604	2072
51	ENSG00000161533	ACOX1	0.107837	0.0869632	0.673216	1887	0.0721225	0.214268	0.997604	2922
22930	ENSG00000115839	RAB3GAP1	0.0709819	0.0871105	0.673999	1888	0.0266297	0.521722	0.997604	7546
256281	ENSG00000183828	NUDT14	-0.117609	0.0872746	0.674911	1889	-0.115043	0.124857	0.997604	1607
5912	ENSG00000181467	RAP2B	-0.0648582	0.0874131	0.675625	1890	-0.0169608	0.651137	0.997604	9514
29094	ENSG00000119862	LGALSL	0.173624	0.0875514	0.676204	1891	0.0982533	0.347303	0.997604	4957
56034	ENSG00000145431	PDGFC	-0.186754	0.0875807	0.676204	1892	-0.170029	0.14747	0.997604	1923
153090	ENSG00000136848	DAB2IP	0.248006	0.0877173	0.676902	1893	0.339494	0.0333576	0.997604	385
914	ENSG00000116824	CD2	-0.0850694	0.0878507	0.677283	1894	-0.0268793	0.545016	0.997604	7908
5420	ENSG00000128567	PODXL	0.0919951	0.0878595	0.677283	1895	0.104074	0.0742117	0.997604	917
6147	ENSG00000198242	RPL23A	-0.0777336	0.0879274	0.677315	1896	-0.0655684	0.11235	0.997604	1433
23392	ENSG00000136813	KIAA0368	0.0606516	0.0879852	0.677315	1897	0.0519603	0.158672	0.997604	2076
7182	ENSG00000177463	NR2C2	0.0942687	0.0880527	0.677315	1898	0.0760569	0.201859	0.997604	2724
9887	ENSG00000116698	SMG7	0.0607131	0.0880974	0.677315	1899	0.0275237	0.421947	0.997604	6114
197342	ENSG00000197774	EME2	0.174015	0.0881038	0.677315	1900	0.143977	0.188467	0.997604	2537
1655	ENSG00000108654	DDX5	0.054923	0.0881534	0.677315	1901	0.0623254	0.063827	0.997604	781
441172		FLJ46906	-0.152131	0.0881882	0.677315	1902	-0.156645	0.0842444	0.997604	1051
90861	ENSG00000206053	JPT2	-0.0533649	0.0882576	0.677492	1903	-0.033939	0.286396	0.997604	4015
9834	ENSG00000226777	FAM30A	0.105626	0.0884359	0.678504	1904	-0.00196071	0.960694	0.999561	13988
65003	ENSG00000174547	MRPL11	-0.0786691	0.0886733	0.679563	1905	-0.0556101	0.240685	0.997604	3327
324	ENSG00000134982	APC	0.0997503	0.0888051	0.679563	1906	0.0979271	0.0842208	0.997604	1049
284325	ENSG00000188493	C19orf54	-0.0745951	0.0888473	0.679563	1907	-0.0790211	0.075462	0.997604	936
23019	ENSG00000125107	CNOT1	0.0646708	0.0889054	0.679563	1908	0.0347014	0.340157	0.997604	4830
6834	ENSG00000148290	SURF1	-0.0684469	0.0889424	0.679563	1909	-0.0588938	0.176002	0.997604	2330
92482	ENSG00000214413	BBIP1	0.111428	0.0890088	0.679563	1910	0.128725	0.0610757	0.997604	747
9847	ENSG00000111731	C2CD5	0.0827932	0.0890158	0.679563	1911	0.0934356	0.0749144	0.997604	931
8277	ENSG00000007350	TKTL1	-0.222994	0.0890163	0.679563	1912	-0.122589	0.349245	0.997604	4978
100049587	ENSG00000254415	SIGLEC14	0.220387	0.089018	0.679563	1913	0.101877	0.341546	0.997604	4851
122704	ENSG00000172590	MRPL52	-0.055196	0.0890391	0.679563	1914	-0.0435512	0.215943	0.997604	2949
23258	ENSG00000184014	DENND5A	0.102342	0.0891422	0.679994	1915	0.0533149	0.269346	0.997604	3767
7444	ENSG00000028116	VRK2	0.118045	0.0891926	0.680024	1916	0.111275	0.128896	0.997604	1672
59274	ENSG00000140406	TLNRD1	-0.0562123	0.0892844	0.680152	1917	-0.0424558	0.230546	0.997604	3187
4350	ENSG00000103152	MPG	-0.0836437	0.0893375	0.680152	1918	-0.0810148	0.126111	0.997604	1621
25940	ENSG00000119812	FAM98A	-0.0588531	0.0893922	0.680152	1919	-0.053501	0.12872	0.997604	1667
64843	ENSG00000159556	ISL2	0.162461	0.0893956	0.680152	1920	0.170154	0.105551	0.997604	1348
56957	ENSG00000264522	OTUD7B	-0.0931756	0.089447	0.680188	1921	-0.0291791	0.605117	0.997604	8798
90586	ENSG00000260105	AOC4P	0.0968827	0.0896832	0.681445	1922	0.0872377	0.154759	0.997604	2027
100506779	ENSG00000265148	TSPOAP1-AS1	-0.0780096	0.0897055	0.681445	1923	-0.0383663	0.373383	0.997604	5359
389072	ENSG00000178385	PLEKHM3	0.0602973	0.0898834	0.682441	1924	0.0511793	0.167212	0.997604	2201
27332	ENSG00000075292	ZNF638	0.0681653	0.0899375	0.682497	1925	0.0739969	0.0833579	0.997604	1036
399512	ENSG00000125434	SLC25A35	-0.091027	0.0902875	0.683683	1926	-0.0973716	0.0870374	0.997604	1081
51696	ENSG00000112406	HECA	0.0783664	0.0902905	0.683683	1927	0.072246	0.126655	0.997604	1630
8861	ENSG00000198728	LDB1	0.0684154	0.0903433	0.683683	1928	0.0526556	0.221676	0.997604	3017
8038	ENSG00000148848	ADAM12	0.219894	0.0903486	0.683683	1929	0.374933	0.00417069	0.997604	52
284	ENSG00000154188	ANGPT1	0.240117	0.0903801	0.683683	1930	0.290621	0.0382976	0.997604	448
124093	ENSG00000162004	CCDC78	0.140828	0.0903822	0.683683	1931	0.138771	0.099044	0.997604	1259
23515	ENSG00000159256	MORC3	0.106951	0.0904949	0.683683	1932	0.101698	0.114523	0.997604	1471
100507006		LOC100507006	0.132094	0.0905261	0.683683	1933	0.0801674	0.327421	0.997604	4642
285830	ENSG00000214922	HLA-F-AS1	-0.0751482	0.090543	0.683683	1934	-0.0664589	0.154259	0.997604	2022
317671	ENSG00000175449	RFESD	-0.137791	0.0905836	0.683683	1935	-0.117833	0.151421	0.997604	1979
100133091	ENSG00000205485	LOC100133091	-0.120379	0.0906569	0.683683	1936	-0.140803	0.0655032	0.997604	809
84317	ENSG00000136710	CCDC115	-0.0447571	0.090675	0.683683	1937	-0.0272435	0.322411	0.997604	4558
8263	ENSG00000277203	F8A1	-0.0872772	0.0907555	0.683683	1938	-0.0663769	0.224617	0.997604	3067
57409	ENSG00000125457	MIF4GD	-0.0556974	0.0907836	0.683683	1939	-0.0397436	0.24089	0.997604	3333
9928	ENSG00000118193	KIF14	-0.101482	0.0907958	0.683683	1940	-0.122996	0.0519952	0.997604	635
2177	ENSG00000144554	FANCD2	0.0487985	0.0909373	0.684395	1941	0.0518875	0.0746353	0.997604	924
79832	ENSG00000060749	QSER1	0.0974421	0.0910173	0.684645	1942	0.0615275	0.320922	0.997604	4534
9108	ENSG00000003987	MTMR7	0.0732553	0.0911559	0.684842	1943	0.0850854	0.0587467	0.997604	722
2038	ENSG00000166947	EPB42	0.263384	0.091182	0.684842	1944	0.203007	0.227873	0.997604	3134
55779	ENSG00000206530	CFAP44	0.0910916	0.0911842	0.684842	1945	0.0876318	0.113425	0.997604	1448
4863	ENSG00000149308	NPAT	0.0833998	0.0913925	0.68597	1946	0.101972	0.0522161	0.997604	638
653252			-0.10239	0.0914613	0.68597	1947	-0.14574	0.0256781	0.997604	304
657	ENSG00000107779	BMPR1A	0.135077	0.0915585	0.68597	1948	0.191337	0.0156937	0.997604	183
146198	ENSG00000184939	ZFP90	-0.0771585	0.0915596	0.68597	1949	-0.0610471	0.191247	0.997604	2573
84285	ENSG00000175376	EIF1AD	-0.0451311	0.0916657	0.68597	1950	-0.0300267	0.286444	0.997604	4018
60489	ENSG00000239713	APOBEC3G	-0.0933361	0.0917352	0.68597	1951	-0.0402498	0.465424	0.997604	6719
79689	ENSG00000127954	STEAP4	0.158192	0.0917387	0.68597	1952	0.10921	0.189975	0.997604	2552
8379	ENSG00000002822	MAD1L1	-0.0962132	0.0917436	0.68597	1953	-0.0821886	0.17588	0.997604	2328
3099	ENSG00000159399	HK2	0.114128	0.0917968	0.68597	1954	0.101669	0.121139	0.997604	1553
60343	ENSG00000071889	FAM3A	-0.0635912	0.0918977	0.68597	1955	-0.057574	0.150816	0.997604	1973
401335		C7orf65	0.118654	0.0919164	0.68597	1956	0.141031	0.0643321	0.997604	790
5510	ENSG00000115685	PPP1R7	-0.0637265	0.0919994	0.68597	1957	-0.052715	0.181043	0.997604	2414
55702	ENSG00000105248	CCDC94	-0.0738195	0.0920036	0.68597	1958	-0.0665636	0.154352	0.997604	2023
64766	ENSG00000116497	S100PBP	-0.0509802	0.0921063	0.68597	1959	-0.0283128	0.345934	0.997604	4927
27429	ENSG00000115317	HTRA2	0.0621	0.0921198	0.68597	1960	0.058999	0.133471	0.997604	1732
339745	ENSG00000144228	SPOPL	0.136423	0.0921285	0.68597	1961	0.129877	0.0858462	0.997604	1070
56616	ENSG00000184047	DIABLO	-0.044821	0.0921326	0.68597	1962	-0.0266166	0.340773	0.997604	4835
400892		BCRP2	-0.156814	0.0923069	0.686649	1963	-0.156353	0.103146	0.997604	1313
27334	ENSG00000078589	P2RY10	0.0978433	0.0923178	0.686649	1964	0.0814424	0.149823	0.997604	1957
27040	ENSG00000213658	LAT	-0.0866974	0.0924459	0.687158	1965	-0.0455103	0.373291	0.997604	5357
100507616	ENSG00000205056	LINC02397	0.203533	0.0924803	0.687158	1966	0.112628	0.304597	0.997604	4290
3858	ENSG00000186395	KRT10	-0.0858276	0.0925375	0.687233	1967	-0.0605802	0.230811	0.997604	3194
10615	ENSG00000076382	SPAG5	-0.107466	0.0927833	0.688442	1968	-0.0686129	0.298127	0.997604	4190
117144	ENSG00000175294	CATSPER1	-0.110665	0.0927945	0.688442	1969	-0.100726	0.158743	0.997604	2077
55293	ENSG00000151116	UEVLD	0.0887755	0.0928486	0.688493	1970	0.0845182	0.11236	0.997604	1434
5336	ENSG00000197943	PLCG2	0.0865288	0.09302	0.688619	1971	0.0308454	0.552983	0.997604	8012
29105	ENSG00000070761	CFAP20	-0.0505759	0.093042	0.688619	1972	-0.0294157	0.323739	0.997604	4579
1556	ENSG00000256612	CYP2B7P	-0.0980063	0.0930839	0.688619	1973	-0.154868	0.0108396	0.997604	135
9938	ENSG00000163219	ARHGAP25	0.0798983	0.0931051	0.688619	1974	0.0590089	0.215648	0.997604	2945
2185	ENSG00000120899	PTK2B	0.0800122	0.0931363	0.688619	1975	0.0294004	0.507558	0.997604	7342
131601	ENSG00000163870	TPRA1	-0.0553312	0.0931486	0.688619	1976	-0.042274	0.215038	0.997604	2933
92815	ENSG00000181218	HIST3H2A	-0.166326	0.0933071	0.688619	1977	-0.111371	0.295151	0.997604	4145
51692	ENSG00000119203	CPSF3	-0.0482497	0.0933226	0.688619	1978	-0.0673148	0.0234603	0.997604	277
1106	ENSG00000173575	CHD2	0.0577077	0.0933621	0.688619	1979	0.0414624	0.262039	0.997604	3658
10097	ENSG00000138071	ACTR2	0.067547	0.0934067	0.688619	1980	0.0531884	0.178923	0.997604	2372
653784	ENSG00000173272	MZT2A	-0.130513	0.0934698	0.688619	1981	-0.110393	0.183106	0.997604	2450
8511	ENSG00000215914	MMP23A	-0.201605	0.093547	0.688619	1982	-0.178069	0.134066	0.997604	1737
170961	ENSG00000089847	ANKRD24	-0.179778	0.0936028	0.688619	1983	-0.137924	0.234798	0.997604	3253
56967	ENSG00000227051	C14orf132	0.0937856	0.0936188	0.688619	1984	0.0743608	0.215256	0.997604	2936
10721	ENSG00000051341	POLQ	-0.172251	0.0936279	0.688619	1985	-0.121238	0.273583	0.997604	3826
6169	ENSG00000172809	RPL38	-0.0793294	0.0936383	0.688619	1986	-0.0737765	0.110072	0.997604	1414
6774	ENSG00000168610	STAT3	0.102178	0.0936669	0.688619	1987	0.0431329	0.417293	0.997604	6054
2184	ENSG00000103876	FAH	-0.102876	0.0937836	0.68913	1988	-0.0997555	0.114467	0.997604	1468
440574	ENSG00000173436	MINOS1	-0.0484975	0.0938337	0.689152	1989	-0.033574	0.267958	0.997604	3739
81618	ENSG00000135916	ITM2C	-0.125901	0.0938873	0.689199	1990	-0.126152	0.102281	0.997604	1305
1105	ENSG00000153922	CHD1	0.113047	0.0940225	0.689844	1991	0.0973083	0.165922	0.997604	2184
5693	ENSG00000100804	PSMB5	-0.0673645	0.0940942	0.690024	1992	-0.0512908	0.232866	0.997604	3219
339201	ENSG00000267080	ASB16-AS1	-0.0634766	0.0941954	0.69042	1993	-0.0513154	0.196733	0.997604	2635
1499	ENSG00000168036	CTNNB1	0.0507967	0.0942918	0.690673	1994	0.0461787	0.15362	0.997604	2010
23327	ENSG00000049759	NEDD4L	0.0835611	0.0943601	0.690673	1995	0.0394285	0.435772	0.997604	6337
4240	ENSG00000140545	MFGE8	-0.112803	0.0943718	0.690673	1996	-0.0961011	0.143802	0.997604	1878
27344	ENSG00000102109	PCSK1N	0.253688	0.0945506	0.690881	1997	0.317886	0.0540471	0.997604	659
[truncated: 12,611 more rows]

## Sheet: S3 DEGs_only males 
Full list of DEGs based on the analysis of RNASeq from 38 sibling pairs (including only pairs where both siblings are males); no cell composition adjustment
GeneID	Symbol	Name	logFC	PValue	FDR	Rank
10578	ENSG00000115523	GNLY	-0.577308	4.28696e-06	0.062624	1
2919	ENSG00000163739	CXCL1	0.410651	1.45616e-05	0.0746472	2
222389	ENSG00000165626	BEND7	0.528661	1.69394e-05	0.0746472	3
9289	ENSG00000205336	ADGRG1	-0.441622	2.04401e-05	0.0746472	4
3824	ENSG00000134539	KLRD1	-0.267188	2.56179e-05	0.0748451	5
80119	ENSG00000140451	PIF1	-0.430161	3.52138e-05	0.0857339	6
343413	ENSG00000181036	FCRL6	-0.435955	5.05747e-05	0.105542	7
5799	ENSG00000155093	PTPRN2	0.34343	6.78641e-05	0.10997	8
30009	ENSG00000073861	TBX21	-0.344547	7.20028e-05	0.10997	9
27087	ENSG00000109956	B3GAT1	-0.631163	7.86649e-05	0.10997	10
4818	ENSG00000105374	NKG7	-0.369858	8.28085e-05	0.10997	11
55578	ENSG00000102710	SUPT20H	0.159658	9.73197e-05	0.118471	12
83888	ENSG00000137441	FGFBP2	-0.475013	0.000110632	0.124316	13
10417	ENSG00000159674	SPON2	-0.471872	0.000137858	0.143845	14
100130872		LOC100130872	-0.276289	0.000165632	0.160387	15
9022	ENSG00000169583	CLIC3	-0.42765	0.000178592	0.160387	16
2064	ENSG00000141736	ERBB2	-0.325857	0.000186649	0.160387	17
3149	ENSG00000029993	HMGB3	-0.282898	0.000219957	0.171437	18
5551	ENSG00000180644	PRF1	-0.349328	0.000222981	0.171437	19
8787	ENSG00000108370	RGS9	-0.374215	0.000256091	0.187049	20
10316	ENSG00000171596	NMUR1	-0.332063	0.000345148	0.239662	21
100505865		LINC00920	-0.370546	0.000381953	0.239662	22
121456	ENSG00000227825	SLC9A7P1	0.285196	0.000385934	0.239662	23
254359	ENSG00000174165	ZDHHC24	-0.196386	0.000393749	0.239662	24
53637	ENSG00000180739	S1PR5	-0.334781	0.000440391	0.250956	25
170487	ENSG00000182584	ACTL10	-0.304109	0.000446664	0.250956	26
421	ENSG00000099889	ARVCF	-0.338723	0.000495073	0.267853	27
11098	ENSG00000150687	PRSS23	-0.445325	0.000574178	0.299557	28
55501	ENSG00000136213	CHST12	-0.250631	0.000641187	0.322981	29
51148	ENSG00000167123	CERCAM	-0.467051	0.000741265	0.349147	30
126792	ENSG00000176022	B3GALT6	-0.169773	0.000747001	0.349147	31
54	ENSG00000102575	ACP5	-0.204065	0.000764836	0.349147	32
3982	ENSG00000105370	LIM2	-0.439684	0.000789123	0.349318	33
5159	ENSG00000113721	PDGFRB	-0.532	0.00083491	0.358717	34
3002	ENSG00000100453	GZMB	-0.419326	0.000907814	0.378896	35
259286	ENSG00000221937	TAS2R40	0.658322	0.000960304	0.38967	36
4267	ENSG00000002586	CD99	-0.164835	0.00101137	0.399299	37
646736		LOC646736	0.272041	0.00105851	0.406914	38
84681	ENSG00000137133	HINT2	-0.172093	0.0011452	0.418652	39
256957	ENSG00000270379	HEATR9	-0.349982	0.00114636	0.418652	40
6512	ENSG00000162383	SLC1A7	-0.680964	0.00118647	0.419088	41
4684	ENSG00000149294	NCAM1	-0.302643	0.00120494	0.419088	42
6351	ENSG00000275302	CCL4	-0.292563	0.00125583	0.426631	43
23677	ENSG00000130147	SH3BP4	-0.302058	0.00135822	0.45093	44
712	ENSG00000173372	C1QA	-0.467161	0.00143589	0.465209	45
55020	ENSG00000075234	TTC38	-0.275394	0.0014683	0.465209	46
54939	ENSG00000140365	COMMD4	-0.212822	0.00149677	0.465209	47
92922	ENSG00000135736	CCDC102A	-0.192525	0.00180845	0.550371	48
7873	ENSG00000145050	MANF	-0.183255	0.00188476	0.56189	49
84305	ENSG00000170473	PYM1	-0.143392	0.00200422	0.569747	50
23209	ENSG00000100427	MLC1	-0.321367	0.00205691	0.569747	51
100128644			0.438013	0.00208999	0.569747	52
80310	ENSG00000170962	PDGFD	-0.312408	0.00209597	0.569747	53
10965	ENSG00000119673	ACOT2	-0.196752	0.00210613	0.569747	54
100506020	ENSG00000245148	ARAP1-AS2	0.266122	0.00221932	0.589452	55
10682	ENSG00000147155	EBP	-0.164225	0.00235267	0.613712	56
5212	ENSG00000205221	VIT	-0.478482	0.00255133	0.633173	57
80896	ENSG00000135838	NPL	0.223854	0.002616	0.633173	58
80183	ENSG00000102445	RUBCNL	0.179958	0.00262192	0.633173	59
5420	ENSG00000128567	PODXL	0.1823	0.00263966	0.633173	60
4493	ENSG00000169715	MT1E	-0.356592	0.00269246	0.633173	61
6352	ENSG00000271503	CCL5	-0.235478	0.00273098	0.633173	62
1396	ENSG00000213145	CRIP1	-0.176038	0.00278802	0.633173	63
22997	ENSG00000080854	IGSF9B	0.276912	0.00280177	0.633173	64
25797	ENSG00000115828	QPCT	0.30287	0.00285635	0.633173	65
9437	ENSG00000189430	NCR1	-0.291504	0.00286072	0.633173	66
8208	ENSG00000159259	CHAF1B	-0.231889	0.00304422	0.663731	67
199990	ENSG00000162585	FAAP20	-0.120436	0.00316383	0.671213	68
5959	ENSG00000135437	RDH5	0.274899	0.00317765	0.671213	69
3672	ENSG00000213949	ITGA1	0.355674	0.0032472	0.671213	70
4145	ENSG00000007264	MATK	-0.222816	0.00329496	0.671213	71
286103	ENSG00000255559	ZNF252P-AS1	-0.177346	0.00330828	0.671213	72
79446	ENSG00000176473	WDR25	-0.170252	0.00342392	0.68516	73
56924	ENSG00000137843	PAK6	-0.377519	0.00354343	0.699493	74
5730	ENSG00000107317	PTGDS	-0.431397	0.00366018	0.712905	75
55615	ENSG00000186654	PRR5	-0.179296	0.00375148	0.721075	76
954	ENSG00000054179	ENTPD2	0.564203	0.00382854	0.726328	77
1718	ENSG00000116133	DHCR24	-0.236071	0.00390818	0.72821	78
161882	ENSG00000179588	ZFPM1	-0.233115	0.00397646	0.72821	79
2793	ENSG00000167083	GNGT2	-0.231003	0.00398801	0.72821	80
10253	ENSG00000136158	SPRY2	-0.318752	0.00421487	0.760134	81
11240	ENSG00000117115	PADI2	0.427494	0.00435243	0.775369	82
54621	ENSG00000176834	VSIG10	0.359595	0.00452709	0.779145	83
83988	ENSG00000104490	NCALD	-0.170756	0.00452819	0.779145	84
1130	ENSG00000143669	LYST	0.203112	0.00461761	0.779145	85
29085	ENSG00000054148	PHPT1	-0.162714	0.00462595	0.779145	86
50618	ENSG00000198399	ITSN2	0.133861	0.00464596	0.779145	87
440434	ENSG00000274487	LOC440434	0.125298	0.00470342	0.779145	88
83692	ENSG00000102181	CD99L2	-0.127924	0.00483339	0.779145	89
113130	ENSG00000146670	CDCA5	-0.34359	0.00485289	0.779145	90
5743	ENSG00000073756	PTGS2	0.33827	0.0048674	0.779145	91
375704	ENSG00000168913	ENHO	-0.386808	0.00492203	0.779145	92
3822	ENSG00000205809	KLRC2	-0.43225	0.00496556	0.779145	93
64411	ENSG00000120318	ARAP3	0.193065	0.00501367	0.779145	94
150000	ENSG00000243064	ABCC13	0.308102	0.0052195	0.802594	95
387895		LINC00944	-0.530393	0.00530465	0.807191	96
81926	ENSG00000129968	ABHD17A	-0.166669	0.00543187	0.817718	97
54952	ENSG00000180098	TRNAU1AP	-0.116365	0.0054882	0.817718	98
713	ENSG00000173369	C1QB	-0.562725	0.00555156	0.817718	99
7053	ENSG00000125780	TGM3	0.383811	0.0057299	0.817718	100
3092	ENSG00000127946	HIP1	0.235909	0.00575883	0.817718	101
344558	ENSG00000172985	SH3RF3	0.232093	0.00576398	0.817718	102
151903	ENSG00000160799	CCDC12	-0.157562	0.00576919	0.817718	103
125875	ENSG00000160318	CLDND2	-0.323422	0.00587489	0.817718	104
196883	ENSG00000129467	ADCY4	0.223219	0.00587763	0.817718	105
23569	ENSG00000159339	PADI4	0.262397	0.00598465	0.824753	106
2735	ENSG00000111087	GLI1	0.22779	0.00604273	0.824973	107
2946	ENSG00000213366	GSTM2	-0.323487	0.00613089	0.827712	108
10477	ENSG00000170035	UBE2E3	-0.120595	0.00619311	0.827712	109
7775	ENSG00000167840	ZNF232	-0.140546	0.0062507	0.827712	110
2954	ENSG00000100577	GSTZ1	-0.183462	0.00628943	0.827712	111
2944	ENSG00000134184	GSTM1	-0.616734	0.00645386	0.841192	112
56005	ENSG00000074842	MYDGF	-0.166568	0.00650703	0.841192	113
4669	ENSG00000108784	NAGLU	-0.145958	0.00662152	0.846668	114
79006	ENSG00000103260	METRN	-0.224138	0.00674014	0.846668	115
864	ENSG00000020633	RUNX3	-0.181859	0.00678546	0.846668	116
26115	ENSG00000170921	TANC2	0.152305	0.00689717	0.846668	117
59352	ENSG00000133067	LGR6	-0.28055	0.00698079	0.846668	118
2595	ENSG00000214013	GANC	0.109091	0.00705545	0.846668	119
7512	ENSG00000122121	XPNPEP2	-0.241547	0.00712594	0.846668	120
126299	ENSG00000131116	ZNF428	-0.166424	0.00713347	0.846668	121
9580	ENSG00000143842	SOX13	-0.20441	0.00717499	0.846668	122
387778	ENSG00000204710	SPDYC	1.00178	0.00720854	0.846668	123
9256	ENSG00000005379	TSPOAP1	-0.245543	0.00728035	0.846668	124
3050	ENSG00000130656	HBZ	1.2091	0.00728709	0.846668	125
4163	ENSG00000171444	MCC	0.178551	0.00730286	0.846668	126
89910	ENSG00000151148	UBE3B	0.0827736	0.00764563	0.862066	127
127833	ENSG00000143858	SYT2	0.241875	0.00766209	0.862066	128
388182	ENSG00000189419	SPATA41	-0.178466	0.00767788	0.862066	129
3028	ENSG00000072506	HSD17B10	-0.136141	0.00774871	0.862066	130
11186	ENSG00000068028	RASSF1	-0.144414	0.00781875	0.862066	131
11252	ENSG00000100266	PACSIN2	0.167145	0.00790332	0.862066	132
64787	ENSG00000177106	EPS8L2	-0.1825	0.00793201	0.862066	133
79865	ENSG00000112195	TREML2	0.209292	0.00803595	0.862066	134
6748	ENSG00000180879	SSR4	-0.141392	0.00808514	0.862066	135
25909	ENSG00000153207	AHCTF1	0.170251	0.00812529	0.862066	136
631	ENSG00000125864	BFSP1	-0.313043	0.00813168	0.862066	137
29988	ENSG00000136856	SLC2A8	-0.194701	0.00819696	0.862066	138
122509	ENSG00000165948	IFI27L1	-0.230025	0.00822669	0.862066	139
1468	ENSG00000183048	SLC25A10	-0.24266	0.00826186	0.862066	140
79701	ENSG00000181396	OGFOD3	-0.0998837	0.00846243	0.876356	141
10069	ENSG00000156253	RWDD2B	-0.139033	0.00852786	0.876356	142
666	ENSG00000176720	BOK	-0.519376	0.00867858	0.876356	143
2958	ENSG00000140307	GTF2A2	-0.109947	0.00868598	0.876356	144
6612	ENSG00000184900	SUMO3	-0.0907598	0.00870027	0.876356	145
7351	ENSG00000175567	UCP2	-0.177579	0.00881747	0.876356	146
8972	ENSG00000257335	MGAM	0.365553	0.00881875	0.876356	147
163747	ENSG00000162398	LEXM	-0.448369	0.00906451	0.88595	148
728577	ENSG00000154529	CNTNAP3B	0.409734	0.00916378	0.88595	149
100505549		LOC100505549	0.118613	0.00918271	0.88595	150
346653	ENSG00000205085	FAM71F2	0.292264	0.00923949	0.88595	151
59084	ENSG00000112796	ENPP5	-0.266725	0.00926341	0.88595	152
3554	ENSG00000115594	IL1R1	0.29947	0.00930632	0.88595	153
10907	ENSG00000141759	TXNL4A	-0.122514	0.0094166	0.88595	154
283651		HMGN2P46	-0.182901	0.00942994	0.88595	155
8704	ENSG00000117411	B4GALT2	-0.266641	0.00951735	0.88595	156
7371	ENSG00000143179	UCK2	-0.153178	0.00952178	0.88595	157
11126	ENSG00000117281	CD160	-0.308315	0.00973525	0.900079	158
26005	ENSG00000168014	C2CD3	0.127689	0.0100128	0.911747	159
120224	ENSG00000151715	TMEM45B	0.243778	0.0100195	0.911747	160
5097	ENSG00000156453	PCDH1	-0.315749	0.0102555	0.911747	161
55063	ENSG00000078487	ZCWPW1	0.112059	0.0104428	0.911747	162
65094	ENSG00000081692	JMJD4	-0.153838	0.0105251	0.911747	163
140691	ENSG00000185880	TRIM69	0.286736	0.010581	0.911747	164
8733	ENSG00000197858	GPAA1	-0.11911	0.0105967	0.911747	165
90134	ENSG00000184611	KCNH7	0.397233	0.0106671	0.911747	166
2672	ENSG00000162676	GFI1	-0.173214	0.0109725	0.911747	167
124220	ENSG00000162078	ZG16B	-0.342247	0.0109773	0.911747	168
3823	ENSG00000205810	KLRC3	-0.340675	0.0110274	0.911747	169
79156	ENSG00000166289	PLEKHF1	-0.191595	0.0110582	0.911747	170
23753	ENSG00000128228	SDF2L1	-0.173592	0.0111482	0.911747	171
3704	ENSG00000125877	ITPA	-0.144083	0.0113618	0.911747	172
23423	ENSG00000166557	TMED3	-0.154794	0.0113933	0.911747	173
387521	ENSG00000240849	TMEM189	-0.112141	0.0114422	0.911747	174
90271	ENSG00000235823	OLMALINC	-0.165387	0.0114672	0.911747	175
919	ENSG00000198821	CD247	-0.170441	0.0114875	0.911747	176
10038	ENSG00000129484	PARP2	-0.135081	0.0115932	0.911747	177
128240	ENSG00000163382	NAXE	-0.134431	0.0116205	0.911747	178
84803	ENSG00000138678	GPAT3	0.248459	0.0116218	0.911747	179
283455	ENSG00000171435	KSR2	0.248796	0.0118131	0.911747	180
28960	ENSG00000110063	DCPS	-0.153144	0.0119001	0.911747	181
677822	ENSG00000210825	SNORA40	0.301408	0.0120297	0.911747	182
54899	ENSG00000168297	PXK	0.115141	0.0120866	0.911747	183
440957	ENSG00000168273	SMIM4	-0.219734	0.0121379	0.911747	184
440456		PLEKHM1P1	0.0995864	0.0123531	0.911747	185
10654	ENSG00000163344	PMVK	-0.136459	0.0123883	0.911747	186
406991	ENSG00000284190	MIR21	0.346964	0.0124751	0.911747	187
692072	ENSG00000239195	SNORD5	0.351909	0.0125057	0.911747	188
51312	ENSG00000147454	SLC25A37	0.28955	0.0125345	0.911747	189
162427	ENSG00000141699	RETREG3	-0.114102	0.0127618	0.911747	190
2305	ENSG00000111206	FOXM1	-0.22088	0.0128291	0.911747	191
7494	ENSG00000100219	XBP1	-0.166102	0.0128728	0.911747	192
90668	ENSG00000186648	CARMIL3	-0.346788	0.0129219	0.911747	193
9645	ENSG00000133816	MICAL2	0.203542	0.0129617	0.911747	194
51373	ENSG00000239789	MRPS17	-0.125552	0.0129746	0.911747	195
84940	ENSG00000167549	CORO6	-0.290094	0.0129877	0.911747	196
7273	ENSG00000155657	TTN	0.144946	0.0131538	0.911747	197
112770	ENSG00000198715	GLMP	-0.207646	0.0131608	0.911747	198
26608	ENSG00000106638	TBL2	-0.103548	0.0133427	0.911747	199
5791	ENSG00000132334	PTPRE	0.156306	0.0134479	0.911747	200
80314	ENSG00000120616	EPC1	0.0989003	0.0134797	0.911747	201
51303	ENSG00000134285	FKBP11	-0.177532	0.0137134	0.911747	202
57823	ENSG00000026751	SLAMF7	-0.208896	0.0137224	0.911747	203
1181	ENSG00000114859	CLCN2	-0.178129	0.0137412	0.911747	204
8318	ENSG00000093009	CDC45	-0.367003	0.0137504	0.911747	205
150684	ENSG00000173163	COMMD1	-0.164018	0.0138443	0.911747	206
8794	ENSG00000173535	TNFRSF10C	0.26009	0.0139282	0.911747	207
51537	ENSG00000242114	MTFP1	-0.141589	0.013972	0.911747	208
117157	ENSG00000198574	SH2D1B	-0.291762	0.0140394	0.911747	209
613038	ENSG00000258130	LOC613038	-0.163011	0.0140943	0.911747	210
84320	ENSG00000230124	ACBD6	-0.1197	0.0141453	0.911747	211
9172	ENSG00000036448	MYOM2	-0.64543	0.0142831	0.911747	212
51666	ENSG00000005981	ASB4	0.247074	0.0143031	0.911747	213
8500	ENSG00000131626	PPFIA1	0.117455	0.014318	0.911747	214
3801	ENSG00000140859	KIFC3	-0.265059	0.0144897	0.911747	215
51363	ENSG00000182022	CHST15	0.196058	0.014523	0.911747	216
9394	ENSG00000136720	HS6ST1	-0.116404	0.0145446	0.911747	217
80235	ENSG00000119227	PIGZ	-0.198955	0.0146225	0.911747	218
84658	ENSG00000131355	ADGRE3	0.204469	0.0146407	0.911747	219
3800	ENSG00000168280	KIF5C	0.248145	0.0149106	0.911747	220
51693	ENSG00000167515	TRAPPC2L	-0.128535	0.0149811	0.911747	221
9789	ENSG00000118363	SPCS2	-0.086338	0.0150152	0.911747	222
81552	ENSG00000154978	VOPP1	-0.0840419	0.0150974	0.911747	223
3014	ENSG00000188486	H2AFX	-0.152658	0.0152348	0.911747	224
11237	ENSG00000101236	RNF24	0.292817	0.015251	0.911747	225
653113		FAM86FP	-0.289177	0.0152984	0.911747	226
56165	ENSG00000095627	TDRD1	-0.201095	0.0153204	0.911747	227
6927	ENSG00000135100	HNF1A	-0.24556	0.0153494	0.911747	228
2213	ENSG00000072694	FCGR2B	0.239012	0.0153549	0.911747	229
911	ENSG00000158481	CD1C	-0.172089	0.0154693	0.911747	230
5831	ENSG00000183010	PYCR1	-0.270051	0.0155122	0.911747	231
79586	ENSG00000123989	CHPF	-0.237452	0.0155258	0.911747	232
55196	ENSG00000174718	KIAA1551	0.215295	0.0156433	0.911747	233
64757	ENSG00000186205	MARC1	0.246438	0.0156642	0.911747	234
7298	ENSG00000176890	TYMS	-0.320867	0.0157964	0.911747	235
27236	ENSG00000164144	ARFIP1	0.154683	0.0158314	0.911747	236
137886	ENSG00000215114	UBXN2B	0.174739	0.015846	0.911747	237
1555	ENSG00000197408	CYP2B6	-0.139085	0.0159039	0.911747	238
1521	ENSG00000172543	CTSW	-0.203933	0.0159044	0.911747	239
57728	ENSG00000157796	WDR19	0.133695	0.0161311	0.911747	240
8554	ENSG00000033800	PIAS1	0.130767	0.0161698	0.911747	241
10870	ENSG00000126264	HCST	-0.150789	0.0161724	0.911747	242
25861	ENSG00000095397	WHRN	0.21487	0.0161964	0.911747	243
9242	ENSG00000178860	MSC	-0.322969	0.0163234	0.911747	244
347344	ENSG00000197779	ZNF81	0.164173	0.0164872	0.911747	245
55350	ENSG00000093134	VNN3	0.226385	0.0165628	0.911747	246
100170841	ENSG00000273604	EPOP	-0.232713	0.0166154	0.911747	247
9235	ENSG00000008517	IL32	-0.168607	0.0166701	0.911747	248
151963	ENSG00000180611	MB21D2	0.235511	0.0166818	0.911747	249
222487	ENSG00000182885	ADGRG3	0.270622	0.0167667	0.911747	250
29799	ENSG00000100027	YPEL1	-0.109448	0.0167856	0.911747	251
3576	ENSG00000169429	CXCL8	0.450235	0.017043	0.911747	252
7260	ENSG00000032389	EIPR1	-0.114575	0.0170702	0.911747	253
2098	ENSG00000139684	ESD	-0.0928748	0.0171134	0.911747	254
7175	ENSG00000047410	TPR	0.114345	0.0172825	0.911747	255
127733	ENSG00000162543	UBXN10	-0.305539	0.0173341	0.911747	256
4608	ENSG00000133055	MYBPH	0.398127	0.0174951	0.911747	257
4726	ENSG00000145494	NDUFS6	-0.140385	0.0175326	0.911747	258
1643	ENSG00000134574	DDB2	-0.101792	0.0177239	0.911747	259
6533	ENSG00000131389	SLC6A6	0.191942	0.0177702	0.911747	260
11076	ENSG00000171368	TPPP	0.235526	0.0178578	0.911747	261
3804	ENSG00000243772	KIR2DL3	-0.478461	0.0178749	0.911747	262
85462	ENSG00000137460	FHDC1	0.208276	0.017907	0.911747	263
116540	ENSG00000204822	MRPL53	-0.14284	0.0179388	0.911747	264
79763	ENSG00000063241	ISOC2	-0.153462	0.0179477	0.911747	265
55090	ENSG00000141026	MED9	-0.104882	0.0180966	0.911747	266
610	ENSG00000099822	HCN2	-0.202383	0.0181344	0.911747	267
3490	ENSG00000163453	IGFBP7	-0.208617	0.0181897	0.911747	268
79689	ENSG00000127954	STEAP4	0.285145	0.0181998	0.911747	269
337873	ENSG00000203819	HIST2H2BC	0.21246	0.0182909	0.911747	270
3004	ENSG00000197540	GZMM	-0.170228	0.0183146	0.911747	271
4644	ENSG00000197535	MYO5A	0.136322	0.0183374	0.911747	272
5256	ENSG00000044446	PHKA2	0.0910249	0.018373	0.911747	273
100505994	ENSG00000248323	LUCAT1	0.342994	0.018576	0.911747	274
23547	ENSG00000239961	LILRA4	-0.321432	0.0187596	0.911747	275
114879	ENSG00000021762	OSBPL5	-0.154914	0.0188234	0.911747	276
89944	ENSG00000149328	GLB1L2	-0.317282	0.0190834	0.911747	277
121457	ENSG00000166130	IKBIP	0.192229	0.0192602	0.911747	278
4350	ENSG00000103152	MPG	-0.120506	0.0193555	0.911747	279
100288102			0.284145	0.0193599	0.911747	280
54946	ENSG00000114544	SLC41A3	-0.103344	0.0193688	0.911747	281
51021	ENSG00000182180	MRPS16	-0.0745926	0.0193859	0.911747	282
54512	ENSG00000178896	EXOSC4	-0.16178	0.0194458	0.911747	283
100133036	ENSG00000223839	FAM95B1	-0.554132	0.0194692	0.911747	284
6261	ENSG00000196218	RYR1	-0.193634	0.0194977	0.911747	285
388387	ENSG00000213373	LINC00671	0.177145	0.0195026	0.911747	286
150384	ENSG00000277232	GTSE1-AS1	-0.222605	0.0195467	0.911747	287
400668	ENSG00000185198	PRSS57	-0.34387	0.0196025	0.911747	288
57332	ENSG00000141570	CBX8	-0.126373	0.0198188	0.911747	289
112495	ENSG00000155115	GTF3C6	-0.124456	0.020054	0.911747	290
51114	ENSG00000188706	ZDHHC9	-0.141993	0.0201112	0.911747	291
684959	ENSG00000207112	SNORA25	0.261522	0.0201804	0.911747	292
55691	ENSG00000151474	FRMD4A	0.139493	0.0201877	0.911747	293
5111	ENSG00000132646	PCNA	-0.109713	0.0202486	0.911747	294
84285	ENSG00000175376	EIF1AD	-0.0879646	0.0203294	0.911747	295
51253	ENSG00000116221	MRPL37	-0.11521	0.0203597	0.911747	296
26268	ENSG00000112146	FBXO9	0.0943194	0.0208014	0.911747	297
100132406	ENSG00000271425	NBPF10	0.123762	0.0208647	0.911747	298
23233	ENSG00000144036	EXOC6B	0.212292	0.0209642	0.911747	299
10962	ENSG00000213190	MLLT11	-0.112622	0.0213018	0.911747	300
124221	ENSG00000172460	PRSS30P	-0.337384	0.0214446	0.911747	301
2237	ENSG00000168496	FEN1	-0.13746	0.0215606	0.911747	302
333926	ENSG00000155367	PPM1J	-0.219682	0.0215734	0.911747	303
57210	ENSG00000022567	SLC45A4	0.17321	0.0215984	0.911747	304
677796	ENSG00000201772	SNORA5C	0.309636	0.0218875	0.911747	305
100616387	ENSG00000284564	MIR3064	0.16088	0.0219283	0.911747	306
149076	ENSG00000160094	ZNF362	-0.107349	0.0220519	0.911747	307
84131	ENSG00000148019	CEP78	-0.174587	0.022189	0.911747	308
55317	ENSG00000125843	AP5S1	-0.119957	0.022274	0.911747	309
4771	ENSG00000186575	NF2	-0.0878361	0.0224438	0.911747	310
22861	ENSG00000091592	NLRP1	0.0968286	0.0224493	0.911747	311
26090	ENSG00000100997	ABHD12	-0.11636	0.0226023	0.911747	312
400966	ENSG00000187627	RGPD1	0.333872	0.0226398	0.911747	313
8631	ENSG00000141293	SKAP1	-0.133733	0.0226419	0.911747	314
3925	ENSG00000117632	STMN1	-0.143656	0.0226612	0.911747	315
4092	ENSG00000101665	SMAD7	-0.186277	0.0228557	0.911747	316
9623	ENSG00000213231	TCL1B	0.256173	0.0230152	0.911747	317
7784	ENSG00000188372	ZP3	-0.239595	0.0232473	0.911747	318
146542	ENSG00000229809	ZNF688	-0.134213	0.0233555	0.911747	319
3633	ENSG00000204084	INPP5B	-0.100638	0.0234785	0.911747	320
3045	ENSG00000223609	HBD	0.519607	0.0235318	0.911747	321
56910	ENSG00000084090	STARD7	-0.0766526	0.0235538	0.911747	322
1380	ENSG00000117322	CR2	0.158187	0.0235935	0.911747	323
286262	ENSG00000176058	TPRN	-0.151569	0.0236841	0.911747	324
57572	ENSG00000130158	DOCK6	0.22572	0.0236854	0.911747	325
317	ENSG00000120868	APAF1	0.152101	0.0237409	0.911747	326
51264	ENSG00000108826	MRPL27	-0.133005	0.0237537	0.911747	327
653252			-0.170079	0.0237655	0.911747	328
29941	ENSG00000160447	PKN3	-0.174626	0.0238117	0.911747	329
285512	ENSG00000248019	FAM13A-AS1	0.132524	0.0238802	0.911747	330
8665	ENSG00000175390	EIF3F	-0.117955	0.0240624	0.911747	331
100288069		LOC100288069	0.292104	0.0241108	0.911747	332
51309	ENSG00000126947	ARMCX1	-0.152897	0.0241186	0.911747	333
401720	ENSG00000261308	FIGNL2	-0.197456	0.0242701	0.911747	334
5360	ENSG00000100979	PLTP	-0.244724	0.0242763	0.911747	335
100616408	ENSG00000284368	MIR5047	0.143985	0.0242991	0.911747	336
11072	ENSG00000276023	DUSP14	-0.20952	0.0243534	0.911747	337
140947	ENSG00000251380	DCANP1	-0.298794	0.02454	0.911747	338
8971	ENSG00000184897	H1FX	-0.134343	0.0245511	0.911747	339
54442	ENSG00000167977	KCTD5	-0.0801104	0.0246447	0.911747	340
3156	ENSG00000113161	HMGCR	0.147471	0.024712	0.911747	341
25862	ENSG00000164663	USP49	0.130776	0.0247756	0.911747	342
201229	ENSG00000232859	LYRM9	-0.14382	0.0247949	0.911747	343
54865	ENSG00000160818	GPATCH4	-0.14783	0.0248959	0.911747	344
55178	ENSG00000171861	MRM3	-0.10778	0.0249547	0.911747	345
146894	ENSG00000161649	CD300LG	0.124357	0.0250173	0.911747	346
199953	ENSG00000188807	TMEM201	-0.149641	0.0251124	0.911747	347
51102	ENSG00000116353	MECR	-0.114895	0.0251538	0.911747	348
100506661			0.228012	0.0252129	0.911747	349
10036	ENSG00000167670	CHAF1A	-0.131253	0.0252313	0.911747	350
5245	ENSG00000167085	PHB	-0.103914	0.0253575	0.911747	351
80777	ENSG00000103018	CYB5B	-0.0797719	0.0253662	0.911747	352
8209	ENSG00000160221	C21orf33	-0.0910995	0.0253834	0.911747	353
400931	ENSG00000197182	MIRLET7BHG	0.0971119	0.0253879	0.911747	354
91768	ENSG00000134508	CABLES1	-0.27157	0.0254156	0.911747	355
100534593	ENSG00000254995	STX16-NPEPL1	0.178076	0.0254431	0.911747	356
4856	ENSG00000136999	NOV	0.312187	0.0254676	0.911747	357
196483	ENSG00000118894	EEF2KMT	-0.13032	0.0254914	0.911747	358
200634	ENSG00000157992	KRTCAP3	-0.233343	0.0255524	0.911747	359
79699	ENSG00000162378	ZYG11B	0.0972989	0.0255678	0.911747	360
4051	ENSG00000186529	CYP4F3	0.262219	0.025661	0.911747	361
10123	ENSG00000188042	ARL4C	-0.124111	0.0256763	0.911747	362
80023	ENSG00000125841	NRSN2	-0.208624	0.0257467	0.911747	363
150381		PRR34-AS1	0.299749	0.0257919	0.911747	364
144983	ENSG00000139675	HNRNPA1L2	-0.105698	0.0258368	0.911747	365
414328	ENSG00000148057	IDNK	-0.106247	0.0258441	0.911747	366
254552	ENSG00000167799	NUDT8	-0.239604	0.0258497	0.911747	367
81545	ENSG00000145868	FBXO38	0.101451	0.0259265	0.911747	368
2352	ENSG00000110203	FOLR3	0.369421	0.0259627	0.911747	369
4311	ENSG00000196549	MME	0.248664	0.0259681	0.911747	370
645432	ENSG00000205784	ARRDC5	-0.152948	0.0260049	0.911747	371
4318	ENSG00000100985	MMP9	0.326692	0.0260679	0.911747	372
125336	ENSG00000167210	LOXHD1	0.453185	0.0261362	0.911747	373
54978	ENSG00000213699	SLC35F6	-0.0854632	0.0261674	0.911747	374
114049	ENSG00000071462	BUD23	-0.108966	0.026197	0.911747	375
158584	ENSG00000165591	FAAH2	-0.182536	0.0262011	0.911747	376
79885	ENSG00000163517	HDAC11	-0.131713	0.0263212	0.911747	377
23329	ENSG00000111490	TBC1D30	0.21167	0.0263367	0.911747	378
9894	ENSG00000100726	TELO2	-0.124002	0.0263438	0.911747	379
54796	ENSG00000173068	BNC2	-0.386359	0.0263787	0.911747	380
5264	ENSG00000107537	PHYH	-0.113861	0.026628	0.911747	381
81563	ENSG00000116667	C1orf21	-0.234472	0.0266632	0.911747	382
401261		LOC401261	0.234824	0.0267132	0.911747	383
220001	ENSG00000167992	VWCE	0.471058	0.0267219	0.911747	384
254958	ENSG00000205176	REXO1L1P	0.219892	0.0267463	0.911747	385
57688	ENSG00000130449	ZSWIM6	0.163477	0.0267772	0.911747	386
23250	ENSG00000068650	ATP11A	0.149341	0.0268715	0.911747	387
10024	ENSG00000135451	TROAP	-0.327665	0.0269651	0.911747	388
5176	ENSG00000132386	SERPINF1	-0.217083	0.0269831	0.911747	389
84310	ENSG00000146540	C7orf50	-0.119172	0.0270414	0.911747	390
339210	ENSG00000214226	C17orf67	0.164402	0.027113	0.911747	391
6695	ENSG00000152377	SPOCK1	0.275319	0.0271285	0.911747	392
100506915	ENSG00000233355	CHRM3-AS2	0.247208	0.0271638	0.911747	393
201514	ENSG00000171574	ZNF584	-0.142144	0.0271947	0.911747	394
4898	ENSG00000078618	NRDC	0.125399	0.0273028	0.911747	395
392490		FLJ44635	0.172852	0.027359	0.911747	396
25809	ENSG00000100271	TTLL1	-0.156718	0.0273888	0.911747	397
6515	ENSG00000059804	SLC2A3	0.20895	0.0274181	0.911747	398
127703	ENSG00000142686	C1orf216	-0.122432	0.0274238	0.911747	399
196441	ENSG00000133858	ZFC3H1	0.115206	0.0274439	0.911747	400
23527	ENSG00000114331	ACAP2	0.165328	0.0274612	0.911747	401
286075	ENSG00000181135	ZNF707	-0.106184	0.0274694	0.911747	402
79873	ENSG00000275074	NUDT18	-0.12542	0.0275185	0.911747	403
84954	ENSG00000008382	MPND	-0.144389	0.0275707	0.911747	404
692205	ENSG00000212283	SNORD89	0.276861	0.0276327	0.911747	405
6867	ENSG00000147526	TACC1	0.110452	0.0277101	0.911747	406
130399	ENSG00000123612	ACVR1C	0.357439	0.0277269	0.911747	407
65993	ENSG00000074071	MRPS34	-0.105058	0.0278464	0.911747	408
100506776	ENSG00000281103	TRG-AS1	-0.13414	0.0280349	0.911747	409
100775107	ENSG00000281691	RBM5-AS1	0.229609	0.0281611	0.911747	410
10677	ENSG00000135407	AVIL	0.219796	0.0282439	0.911747	411
3310	ENSG00000173110	HSPA6	0.239691	0.0282672	0.911747	412
9586	ENSG00000146592	CREB5	0.290728	0.0283148	0.911747	413
1084	ENSG00000170956	CEACAM3	0.23436	0.0285001	0.911747	414
7272	ENSG00000112742	TTK	-0.330793	0.0285991	0.911747	415
4838	ENSG00000156574	NODAL	-0.231982	0.0287669	0.911747	416
6118	ENSG00000117748	RPA2	-0.0764143	0.0288727	0.911747	417
11161	ENSG00000133935	ERG28	-0.104613	0.0289051	0.911747	418
55014	ENSG00000136874	STX17	0.0982217	0.0289283	0.911747	419
10747	ENSG00000009724	MASP2	0.12106	0.0289939	0.911747	420
64754	ENSG00000185420	SMYD3	-0.11463	0.0290034	0.911747	421
3993	ENSG00000073350	LLGL2	-0.169438	0.0290176	0.911747	422
165186	ENSG00000189350	TOGARAM2	-0.202435	0.0290501	0.911747	423
378706	ENSG00000274012	RN7SL2	0.37097	0.0290776	0.911747	424
144406	ENSG00000158023	WDR66	0.171337	0.0290798	0.911747	425
56241	ENSG00000099994	SUSD2	-0.245969	0.029111	0.911747	426
9663	ENSG00000101577	LPIN2	0.132497	0.0291367	0.911747	427
100129931	ENSG00000245748	LOC100129931	0.224896	0.0293276	0.911747	428
7392	ENSG00000105698	USF2	-0.0876304	0.0293698	0.911747	429
2850	ENSG00000170837	GPR27	0.254333	0.0294009	0.911747	430
55052	ENSG00000242485	MRPL20	-0.101936	0.0295228	0.911747	431
118987	ENSG00000165650	PDZD8	0.222209	0.0295546	0.911747	432
25870	ENSG00000129103	SUMF2	-0.109907	0.0296537	0.911747	433
23184	ENSG00000117899	MESD	-0.0727182	0.0297087	0.911747	434
57670	ENSG00000122778	KIAA1549	0.146997	0.0297607	0.911747	435
84750	ENSG00000172728	FUT10	-0.26919	0.0298575	0.911747	436
79937	ENSG00000106714	CNTNAP3	0.366498	0.0299359	0.911747	437
1	ENSG00000121410	A1BG	-0.159206	0.0299854	0.911747	438
60493	ENSG00000215251	FASTKD5	0.0749155	0.0299888	0.911747	439
90649	ENSG00000256229	ZNF486	0.171093	0.0299913	0.911747	440
55670	ENSG00000215193	PEX26	-0.0817287	0.0299998	0.911747	441
9693	ENSG00000109756	RAPGEF2	0.165742	0.0300849	0.911747	442
192683	ENSG00000198794	SCAMP5	-0.36291	0.0301005	0.911747	443
84898	ENSG00000120594	PLXDC2	0.217169	0.0301126	0.911747	444
92579	ENSG00000141349	G6PC3	-0.125565	0.0301197	0.911747	445
9314	ENSG00000136826	KLF4	0.184974	0.0301987	0.911747	446
124602	ENSG00000196169	KIF19	-0.275243	0.0303085	0.911747	447
100288432		IL10RB-AS1	0.140956	0.030346	0.911747	448
55272	ENSG00000177971	IMP3	-0.0879955	0.0305663	0.911747	449
113179	ENSG00000213638	ADAT3	-0.200246	0.0305884	0.911747	450
25832	ENSG00000270629	NBPF14	0.142126	0.0305892	0.911747	451
51013	ENSG00000171311	EXOSC1	-0.105002	0.0307328	0.911747	452
9761	ENSG00000110917	MLEC	-0.0845185	0.030807	0.911747	453
57536	ENSG00000150477	KIAA1328	0.136547	0.030848	0.911747	454
3475	ENSG00000006652	IFRD1	0.169765	0.0309465	0.911747	455
51329	ENSG00000182196	ARL6IP4	-0.10301	0.0309698	0.911747	456
100507336		LOC100507336	0.232945	0.0309814	0.911747	457
9638	ENSG00000149557	FEZ1	-0.191538	0.0309916	0.911747	458
692063	ENSG00000206799	SNORA32	0.319842	0.0310068	0.911747	459
22990	ENSG00000100731	PCNX1	0.13639	0.0311687	0.911747	460
84266	ENSG00000125652	ALKBH7	-0.137144	0.0313019	0.911747	461
5636	ENSG00000141127	PRPSAP2	-0.0781161	0.0313253	0.911747	462
128854	ENSG00000235217	TSPY26P	0.219751	0.0313815	0.911747	463
8521	ENSG00000137270	GCM1	0.154982	0.03151	0.911747	464
2848	ENSG00000170128	GPR25	-0.571257	0.031531	0.911747	465
9363	ENSG00000134594	RAB33A	-0.136529	0.0315354	0.911747	466
60489	ENSG00000239713	APOBEC3G	-0.142356	0.0316573	0.911747	467
3075	ENSG00000000971	CFH	0.34401	0.0316842	0.911747	468
8867	ENSG00000159082	SYNJ1	0.161127	0.0318504	0.911747	469
10208	ENSG00000132952	USPL1	0.100205	0.0319448	0.911747	470
389741	ENSG00000278175	GLIDR	-0.159769	0.0319815	0.911747	471
867	ENSG00000110395	CBL	0.133691	0.0319861	0.911747	472
57121	ENSG00000184574	LPAR5	-0.132999	0.0320597	0.911747	473
84263	ENSG00000119471	HSDL2	0.167083	0.0320729	0.911747	474
64332	ENSG00000144802	NFKBIZ	0.184476	0.0320853	0.911747	475
79647	ENSG00000174574	AKIRIN1	0.0886584	0.0321165	0.911747	476
2819	ENSG00000167588	GPD1	-0.172698	0.0321745	0.911747	477
152877	ENSG00000174137	FAM53A	-0.22158	0.0322639	0.911747	478
87769	ENSG00000134864	GGACT	-0.147388	0.0322839	0.911747	479
65992	ENSG00000198171	DDRGK1	-0.116101	0.0324808	0.911747	480
387509	ENSG00000158292	GPR153	-0.28492	0.0327872	0.911747	481
51367	ENSG00000167272	POP5	-0.108035	0.0328124	0.911747	482
84669	ENSG00000170832	USP32	0.178408	0.0331122	0.911747	483
146336	ENSG00000261713	SSTR5-AS1	0.208599	0.0331503	0.911747	484
90120	ENSG00000238227	TMEM250	-0.0973308	0.0331685	0.911747	485
401039	ENSG00000227744	LINC01940	-0.182025	0.0332161	0.911747	486
1048	ENSG00000105388	CEACAM5	0.139249	0.0332463	0.911747	487
6241	ENSG00000171848	RRM2	-0.202809	0.033365	0.911747	488
8574	ENSG00000053371	AKR7A2	-0.1182	0.0334976	0.911747	489
57761	ENSG00000101255	TRIB3	-0.138168	0.0335326	0.911747	490
4833	ENSG00000103202	NME4	-0.162304	0.033655	0.911747	491
257177	ENSG00000188931	CFAP126	0.189875	0.0336616	0.911747	492
57609	ENSG00000066084	DIP2B	0.134674	0.0336944	0.911747	493
84336	ENSG00000091947	TMEM101	-0.0999501	0.0337536	0.911747	494
81704	ENSG00000107099	DOCK8	0.153147	0.0337655	0.911747	495
644150	ENSG00000122574	WIPF3	0.212468	0.0338216	0.911747	496
4605	ENSG00000101057	MYBL2	-0.289593	0.0338234	0.911747	497
401884			-0.136659	0.0341796	0.911747	498
100508226			0.199154	0.0342337	0.911747	499
116236	ENSG00000168792	ABHD15	-0.118238	0.0342463	0.911747	500
6576	ENSG00000100075	SLC25A1	-0.125247	0.0342532	0.911747	501
3274	ENSG00000113749	HRH2	0.220311	0.0344713	0.911747	502
145748	ENSG00000183060	LYSMD4	-0.137769	0.0345448	0.911747	503
284106	ENSG00000277972	CISD3	-0.136983	0.0346546	0.911747	504
10154	ENSG00000136040	PLXNC1	0.230238	0.0346667	0.911747	505
9997	ENSG00000130489	SCO2	-0.509297	0.0348925	0.911747	506
6840	ENSG00000197321	SVIL	0.161083	0.0349511	0.911747	507
5579	ENSG00000166501	PRKCB	0.0962689	0.0350323	0.911747	508
51062	ENSG00000198513	ATL1	-0.200042	0.0350511	0.911747	509
54942	ENSG00000119328	FAM206A	0.0958888	0.0351895	0.911747	510
54758	ENSG00000104731	KLHDC4	-0.15705	0.0351904	0.911747	511
3090	ENSG00000177374	HIC1	-0.269194	0.0352621	0.911747	512
83857	ENSG00000133687	TMTC1	0.188866	0.0352938	0.911747	513
221400	ENSG00000180113	TDRD6	0.334204	0.0354043	0.911747	514
79660	ENSG00000173281	PPP1R3B	0.226326	0.0355234	0.911747	515
23299	ENSG00000185963	BICD2	0.102076	0.0356506	0.911747	516
759	ENSG00000133742	CA1	0.497301	0.0356889	0.911747	517
785	ENSG00000182389	CACNB4	0.357784	0.035689	0.911747	518
55529	ENSG00000155099	PIP4P2	0.18572	0.0358067	0.911747	519
100129215	ENSG00000226180	LOC100129215	-0.188147	0.0359727	0.911747	520
83758	ENSG00000139194	RBP5	0.234796	0.0360457	0.911747	521
54539	ENSG00000147123	NDUFB11	-0.101474	0.036119	0.911747	522
22856	ENSG00000131873	CHSY1	0.192585	0.036235	0.911747	523
10755	ENSG00000123159	GIPC1	-0.130436	0.0362772	0.911747	524
54906	ENSG00000108021	FAM208B	0.104933	0.0363168	0.911747	525
660	ENSG00000102010	BMX	0.372934	0.0364065	0.911747	526
57820	ENSG00000100814	CCNB1IP1	-0.111035	0.0364305	0.911747	527
51225	ENSG00000108798	ABI3	-0.170844	0.0364323	0.911747	528
161779	ENSG00000182405	PGBD4	0.225238	0.0364356	0.911747	529
26073	ENSG00000004142	POLDIP2	-0.0954376	0.0366086	0.911747	530
84696	ENSG00000143994	ABHD1	-0.277099	0.0366323	0.911747	531
3398	ENSG00000115738	ID2	-0.111827	0.0366383	0.911747	532
57538	ENSG00000136383	ALPK3	0.245414	0.0366862	0.911747	533
29982	ENSG00000148572	NRBF2	0.194774	0.036779	0.911747	534
11007	ENSG00000175602	CCDC85B	-0.170932	0.0368493	0.911747	535
7419	ENSG00000078668	VDAC3	-0.0924323	0.0368889	0.911747	536
51094	ENSG00000159346	ADIPOR1	0.200975	0.0369985	0.911747	537
4713	ENSG00000099795	NDUFB7	-0.125527	0.0370387	0.911747	538
66005	ENSG00000177830	CHID1	-0.11793	0.0371282	0.911747	539
150290	ENSG00000167065	DUSP18	0.116451	0.0371435	0.911747	540
64101	ENSG00000128594	LRRC4	0.225889	0.0372208	0.911747	541
619207	ENSG00000214279	SCART1	0.284851	0.0372389	0.911747	542
7390	ENSG00000188690	UROS	-0.091802	0.037282	0.911747	543
9043	ENSG00000008294	SPAG9	0.133828	0.0374948	0.911747	544
79643	ENSG00000176108	CHMP6	-0.112692	0.037501	0.911747	545
124411	ENSG00000197302	ZNF720	-0.136363	0.0375256	0.911747	546
23601	ENSG00000258227	CLEC5A	0.309786	0.0376294	0.911747	547
813	ENSG00000128595	CALU	-0.0774838	0.0377027	0.911747	548
9989	ENSG00000154845	PPP4R1	0.177653	0.0377655	0.911747	549
23474	ENSG00000105755	ETHE1	-0.101326	0.0377723	0.911747	550
54795	ENSG00000130529	TRPM4	-0.266904	0.0378226	0.911747	551
1362	ENSG00000108582	CPD	0.201922	0.0378316	0.911747	552
57109	ENSG00000148300	REXO4	-0.093739	0.0378324	0.911747	553
399968	ENSG00000237353	PATE4	0.169353	0.0379057	0.911747	554
26037	ENSG00000197555	SIPA1L1	0.163907	0.037962	0.911747	555
89822	ENSG00000124780	KCNK17	-0.598889	0.0379724	0.911747	556
83475	ENSG00000129932	DOHH	-0.169821	0.0381226	0.911747	557
1233	ENSG00000183813	CCR4	0.219411	0.0382355	0.911747	558
51084	ENSG00000165475	CRYL1	-0.0873963	0.0383175	0.911747	559
7096	ENSG00000174125	TLR1	0.210371	0.0383471	0.911747	560
23355	ENSG00000156931	VPS8	0.0967291	0.0386871	0.911747	561
84913	ENSG00000168874	ATOH8	-0.542425	0.0387913	0.911747	562
3034	ENSG00000084110	HAL	0.1899	0.0387928	0.911747	563
9448	ENSG00000071054	MAP4K4	0.112345	0.0388094	0.911747	564
150771	ENSG00000198885	ITPRIPL1	-0.176699	0.0388907	0.911747	565
10274	ENSG00000118007	STAG1	0.100608	0.0390513	0.911747	566
57646	ENSG00000048028	USP28	-0.111428	0.0391584	0.911747	567
440712	ENSG00000263961	RHEX	-0.175746	0.0391714	0.911747	568
339804	ENSG00000237651	C2orf74	-0.20941	0.0392311	0.911747	569
406	ENSG00000133794	ARNTL	0.107703	0.0392594	0.911747	570
9493	ENSG00000137807	KIF23	-0.192145	0.0392658	0.911747	571
259282	ENSG00000038219	BOD1L1	0.160729	0.0393676	0.911747	572
55252	ENSG00000143970	ASXL2	0.170956	0.0394694	0.911747	573
79447	ENSG00000280789	PAGR1	-0.0714368	0.0395879	0.911747	574
83861	ENSG00000130363	RSPH3	0.193846	0.0396221	0.911747	575
441172		FLJ46906	-0.217975	0.0396266	0.911747	576
7752	ENSG00000010539	ZNF200	0.117641	0.0397385	0.911747	577
23016	ENSG00000075914	EXOSC7	-0.105038	0.039921	0.911747	578
2180	ENSG00000151726	ACSL1	0.295302	0.0399817	0.911747	579
366	ENSG00000103569	AQP9	0.271043	0.0402581	0.911747	580
8239	ENSG00000124486	USP9X	0.111819	0.0403628	0.911747	581
5892	ENSG00000185379	RAD51D	-0.0984522	0.0403714	0.911747	582
4722	ENSG00000213619	NDUFS3	-0.111211	0.0404366	0.911747	583
10015	ENSG00000170248	PDCD6IP	0.0795644	0.0405012	0.911747	584
240	ENSG00000012779	ALOX5	0.172213	0.0406745	0.911747	585
26507	ENSG00000119946	CNNM1	-0.104013	0.0407989	0.911747	586
85459	ENSG00000166004	CEP295	0.123677	0.0408733	0.911747	587
8875	ENSG00000112303	VNN2	0.238498	0.0408736	0.911747	588
6311	ENSG00000204842	ATXN2	0.0870162	0.0409533	0.911747	589
57161	ENSG00000139946	PELI2	0.169346	0.0409801	0.911747	590
55619	ENSG00000135905	DOCK10	0.0889966	0.0409823	0.911747	591
219	ENSG00000137124	ALDH1B1	-0.0839272	0.0410471	0.911747	592
54520	ENSG00000125633	CCDC93	0.0802799	0.0411753	0.911747	593
286257	ENSG00000148362	PAXX	-0.120111	0.0412235	0.911747	594
79019	ENSG00000100162	CENPM	-0.298733	0.0412498	0.911747	595
100652768		LOC100652768	0.167565	0.0413976	0.911747	596
55486	ENSG00000175193	PARL	-0.0901957	0.041593	0.911747	597
387680	ENSG00000099290	WASHC2A	0.206919	0.0416417	0.911747	598
3556	ENSG00000196083	IL1RAP	0.214087	0.0416942	0.911747	599
347732	ENSG00000152705	CATSPER3	-0.193867	0.0417154	0.911747	600
778	ENSG00000102001	CACNA1F	0.199697	0.041725	0.911747	601
79888	ENSG00000153395	LPCAT1	-0.0927591	0.0417585	0.911747	602
100133545	ENSG00000226416	MRPL23-AS1	-0.249343	0.0417865	0.911747	603
83743	ENSG00000105447	GRWD1	-0.113593	0.0417872	0.911747	604
2003		ELK2AP	-0.437594	0.0418588	0.911747	605
25984	ENSG00000108244	KRT23	0.332922	0.0418805	0.911747	606
54938	ENSG00000104835	SARS2	-0.140843	0.0419856	0.911747	607
913	ENSG00000158488	CD1E	-0.306285	0.0421201	0.911747	608
356	ENSG00000117560	FASLG	-0.224116	0.0421386	0.911747	609
92675	ENSG00000125821	DTD1	-0.115972	0.0421577	0.911747	610
157983	ENSG00000183784	C9orf66	0.098559	0.0422032	0.911747	611
746	ENSG00000134825	TMEM258	-0.126332	0.0422169	0.911747	612
7767	ENSG00000267680	ZNF224	0.176727	0.042296	0.911747	613
285367	ENSG00000156990	RPUSD3	-0.102494	0.0424432	0.911747	614
285972	ENSG00000242258	LINC00996	-0.183509	0.0424464	0.911747	615
5894	ENSG00000132155	RAF1	0.119946	0.0424637	0.911747	616
57139	ENSG00000205517	RGL3	0.291183	0.0425088	0.911747	617
55293	ENSG00000151116	UEVLD	0.137129	0.0425108	0.911747	618
51199	ENSG00000100503	NIN	0.118593	0.0426333	0.911747	619
79002	ENSG00000123144	TRIR	-0.0852649	0.042686	0.911747	620
3073	ENSG00000213614	HEXA	-0.0769177	0.0427421	0.911747	621
387837	ENSG00000256660	CLEC12B	-0.317771	0.0428359	0.911747	622
129138	ENSG00000100124	ANKRD54	-0.10498	0.043055	0.911747	623
10189	ENSG00000183684	ALYREF	-0.102232	0.0431574	0.911747	624
51127	ENSG00000162931	TRIM17	-0.162129	0.0431753	0.911747	625
55600	ENSG00000179914	ITLN1	0.281227	0.0431767	0.911747	626
64949	ENSG00000125901	MRPS26	-0.0983368	0.0431888	0.911747	627
29937	ENSG00000117691	NENF	-0.11698	0.0433161	0.911747	628
23078	ENSG00000102763	VWA8	0.0956787	0.0433475	0.911747	629
130132	ENSG00000162944	RFTN2	0.202845	0.0433807	0.911747	630
257313	ENSG00000188958	UTS2B	-0.149851	0.0433984	0.911747	631
100131347	ENSG00000263818	LOC100131347	-0.116788	0.0434061	0.911747	632
51164	ENSG00000132912	DCTN4	0.0912718	0.0434862	0.911747	633
10227	ENSG00000109736	MFSD10	-0.101219	0.0434975	0.911747	634
4830	ENSG00000239672	NME1	-0.213402	0.0435403	0.911747	635
9145	ENSG00000100321	SYNGR1	-0.195777	0.0437352	0.911747	636
23347	ENSG00000101596	SMCHD1	0.189369	0.0437651	0.911747	637
91978	ENSG00000141933	TPGS1	-0.22915	0.0437906	0.911747	638
93622	ENSG00000170846	LOC93622	-0.100968	0.0438127	0.911747	639
81037	ENSG00000049656	CLPTM1L	-0.0817646	0.0438525	0.911747	640
80254	ENSG00000182923	CEP63	0.117931	0.0439524	0.911747	641
730	ENSG00000112936	C7	0.119959	0.0440599	0.911747	642
100131998		RRN3P3	-0.0882736	0.0441487	0.911747	643
79031	ENSG00000115539	PDCL3	-0.112471	0.0441568	0.911747	644
5922	ENSG00000155903	RASA2	0.202334	0.0443094	0.911747	645
60673	ENSG00000123395	ATG101	-0.101632	0.0443745	0.911747	646
9367	ENSG00000123595	RAB9A	-0.0740895	0.0446852	0.911747	647
332	ENSG00000089685	BIRC5	-0.276811	0.0447719	0.911747	648
401124	ENSG00000197057	DTHD1	-0.221734	0.0449754	0.911747	649
56957	ENSG00000264522	OTUD7B	-0.14203	0.0451613	0.911747	650
65265	ENSG00000182307	C8orf33	-0.0682765	0.0453339	0.911747	651
283254	ENSG00000180423	HARBI1	-0.128943	0.0454839	0.911747	652
10811	ENSG00000188747	NOXA1	-0.153221	0.0455869	0.911747	653
1848	ENSG00000139318	DUSP6	0.179714	0.0455894	0.911747	654
113655	ENSG00000167700	MFSD3	-0.126681	0.0456893	0.911747	655
257101	ENSG00000176083	ZNF683	-0.236836	0.045697	0.911747	656
79176	ENSG00000107872	FBXL15	-0.123439	0.0457748	0.911747	657
199745	ENSG00000161277	THAP8	-0.116972	0.0458943	0.911747	658
25804	ENSG00000130520	LSM4	-0.0954728	0.0458964	0.911747	659
3956	ENSG00000100097	LGALS1	-0.154664	0.0459341	0.911747	660
64333	ENSG00000123329	ARHGAP9	0.113881	0.0459469	0.911747	661
127435	ENSG00000174348	PODN	-0.3793	0.0459804	0.911747	662
100132403		FAM157B	0.250649	0.0460579	0.911747	663
3005	ENSG00000189060	H1F0	-0.175491	0.0460622	0.911747	664
9399	ENSG00000067221	STOML1	-0.125904	0.0461704	0.911747	665
414918	ENSG00000205593	DENND6B	-0.133117	0.0462883	0.911747	666
9658	ENSG00000101493	ZNF516	0.140306	0.0464694	0.911747	667
1962	ENSG00000113790	EHHADH	0.0999117	0.0465308	0.911747	668
6044	ENSG00000202363	SNORA62	-0.210364	0.046664	0.911747	669
115004	ENSG00000164430	CGAS	0.144175	0.0466766	0.911747	670
731275	ENSG00000214837	LINC01347	0.22203	0.0466883	0.911747	671
117531	ENSG00000165091	TMC1	0.203692	0.0468218	0.911747	672
113230	ENSG00000141854	MISP3	-0.155093	0.0468391	0.911747	673
782	ENSG00000067191	CACNB1	-0.12253	0.0468765	0.911747	674
2050	ENSG00000196411	EPHB4	0.151029	0.0469079	0.911747	675
100653348			0.234907	0.046938	0.911747	676
6446	ENSG00000118515	SGK1	0.144318	0.0470411	0.911747	677
5271	ENSG00000166401	SERPINB8	0.121795	0.0470803	0.911747	678
283687		ST20-AS1	0.147268	0.0470877	0.911747	679
152789	ENSG00000152969	JAKMIP1	-0.182125	0.047109	0.911747	680
79005	ENSG00000163156	SCNM1	0.146119	0.0472063	0.911747	681
100129697		LOC100129697	0.228713	0.0473452	0.911747	682
731789		FAM238B	0.23173	0.047357	0.911747	683
573	ENSG00000107262	BAG1	0.174787	0.0474203	0.911747	684
35	ENSG00000122971	ACADS	-0.115284	0.0474299	0.911747	685
100507458		ZNF213-AS1	-0.110301	0.0475457	0.911747	686
1240	ENSG00000174600	CMKLR1	-0.242427	0.047694	0.911747	687
8530	ENSG00000077984	CST7	-0.176096	0.0476982	0.911747	688
9537	ENSG00000175274	TP53I11	0.174452	0.0479642	0.911747	689
54461	ENSG00000159069	FBXW5	-0.0942528	0.0479658	0.911747	690
924	ENSG00000173762	CD7	-0.163085	0.0479911	0.911747	691
283777	ENSG00000283597	FAM169B	0.22353	0.048062	0.911747	692
402	ENSG00000213465	ARL2	-0.123234	0.0480774	0.911747	693
54869	ENSG00000131037	EPS8L1	-0.226524	0.0481253	0.911747	694
78998	ENSG00000254389	RHPN1-AS1	-0.146432	0.04824	0.911747	695
54210	ENSG00000124731	TREM1	0.17725	0.048248	0.911747	696
25864	ENSG00000248487	ABHD14A	-0.141571	0.0483234	0.911747	697
122011	ENSG00000180138	CSNK1A1L	0.285314	0.0484174	0.911747	698
55739	ENSG00000213995	NAXD	-0.112256	0.0484944	0.911747	699
5863	ENSG00000237441	RGL2	0.0862472	0.0486333	0.911747	700
55656	ENSG00000164941	INTS8	0.0840968	0.0487795	0.911747	701
100113407	ENSG00000205269	TMEM170B	0.20036	0.048814	0.911747	702
10263	ENSG00000167797	CDK2AP2	-0.111425	0.0488676	0.911747	703
6006	ENSG00000188672	RHCE	-0.335239	0.0488792	0.911747	704
400946	ENSG00000228784	LINC00954	0.136627	0.0488952	0.911747	705
391356	ENSG00000184924	PTRHD1	-0.145292	0.0489002	0.911747	706
152992	ENSG00000155275	TRMT44	-0.0939958	0.0489924	0.911747	707
8798	ENSG00000010219	DYRK4	-0.109013	0.0490033	0.911747	708
55742	ENSG00000197702	PARVA	0.137828	0.0490652	0.911747	709
26469	ENSG00000072135	PTPN18	-0.108231	0.049078	0.911747	710
55165	ENSG00000138180	CEP55	-0.338591	0.0491039	0.911747	711
1955	ENSG00000106780	MEGF9	0.20029	0.0491493	0.911747	712
8843	ENSG00000255398	HCAR3	0.214767	0.0491776	0.911747	713
57026	ENSG00000241360	PDXP	-0.120108	0.0491999	0.911747	714
4521	ENSG00000106268	NUDT1	-0.119658	0.0493655	0.911747	715
54893	ENSG00000166912	MTMR10	0.125679	0.0494221	0.911747	716
10452	ENSG00000130204	TOMM40	-0.115044	0.0494332	0.911747	717
100506668	ENSG00000248008	NRAV	-0.158927	0.0494726	0.911747	718
6416	ENSG00000065559	MAP2K4	0.111559	0.0495457	0.911747	719
29985	ENSG00000141873	SLC39A3	-0.106383	0.0496133	0.911747	720
284367	ENSG00000171101	SIGLEC17P	-0.17263	0.0497025	0.911747	721
55163	ENSG00000108439	PNPO	-0.0788792	0.0499844	0.911747	722
1795	ENSG00000088538	DOCK3	0.152426	0.0500341	0.911747	723
53829	ENSG00000181631	P2RY13	0.207371	0.05034	0.911747	724
445347	ENSG00000211689	TARP	-0.163961	0.0504696	0.911747	725
284996	ENSG00000163162	RNF149	0.17533	0.0505471	0.911747	726
8438	ENSG00000085999	RAD54L	-0.243329	0.0505965	0.911747	727
142686	ENSG00000239388	ASB14	0.173651	0.0506152	0.911747	728
8031	ENSG00000266412	NCOA4	0.150706	0.0506168	0.911747	729
8916	ENSG00000138641	HERC3	0.110033	0.0506182	0.911747	730
5788	ENSG00000081237	PTPRC	0.151924	0.0506672	0.911747	731
286077	ENSG00000180921	FAM83H	-0.11316	0.0507183	0.911747	732
2150	ENSG00000164251	F2RL1	0.234667	0.0508152	0.911747	733
8694	ENSG00000185000	DGAT1	0.0785815	0.0509751	0.911747	734
142678	ENSG00000197530	MIB2	-0.162008	0.0510057	0.911747	735
11068	ENSG00000114395	CYB561D2	-0.0720483	0.0512726	0.911747	736
8639	ENSG00000131471	AOC3	0.194793	0.0513497	0.911747	737
55684	ENSG00000196642	RABL6	-0.0970744	0.051476	0.911747	738
5729	ENSG00000168229	PTGDR	-0.206019	0.0515054	0.911747	739
26234	ENSG00000118564	FBXL5	0.168395	0.0515325	0.911747	740
693220	ENSG00000207561	MIR635	0.187595	0.0516426	0.911747	741
9856	ENSG00000137261	KIAA0319	0.2503	0.0517071	0.911747	742
6508	ENSG00000114923	SLC4A3	-0.324504	0.0517801	0.911747	743
4289	ENSG00000128585	MKLN1	0.0978286	0.0518627	0.911747	744
91949	ENSG00000168434	COG7	-0.0849711	0.0518837	0.911747	745
10313	ENSG00000133318	RTN3	0.150049	0.0519289	0.911747	746
1844	ENSG00000158050	DUSP2	-0.229992	0.0519702	0.911747	747
11073	ENSG00000163781	TOPBP1	0.0848409	0.0519937	0.911747	748
100287932	ENSG00000265354	TIMM23	-0.0931256	0.0520035	0.911747	749
51596	ENSG00000112514	CUTA	-0.115015	0.0520153	0.911747	750
9770	ENSG00000101265	RASSF2	0.134285	0.0521143	0.911747	751
9489	ENSG00000087157	PGS1	0.131093	0.0522867	0.911747	752
85359	ENSG00000128185	DGCR6L	-0.114483	0.0522882	0.911747	753
4974	ENSG00000126861	OMG	0.237117	0.052396	0.911747	754
8529	ENSG00000186115	CYP4F2	0.264587	0.052591	0.911747	755
54993	ENSG00000176371	ZSCAN2	-0.0745184	0.0526133	0.911747	756
124454	ENSG00000103356	EARS2	-0.0885042	0.0526365	0.911747	757
160364	ENSG00000172322	CLEC12A	-0.301573	0.0526552	0.911747	758
114898	ENSG00000145861	C1QTNF2	0.120003	0.0526829	0.911747	759
9873	ENSG00000137478	FCHSD2	0.0815625	0.0528223	0.911747	760
100128927	ENSG00000179627	ZBTB42	-0.153469	0.0529024	0.911747	761
1632	ENSG00000167969	ECI1	-0.107526	0.052968	0.911747	762
728130	ENSG00000214562	NUTM2D	-0.133767	0.0529843	0.911747	763
148641	ENSG00000183780	SLC35F3	-0.388573	0.053093	0.911747	764
11004	ENSG00000142945	KIF2C	-0.229459	0.0531045	0.911747	765
25836	ENSG00000164190	NIPBL	0.104571	0.0531452	0.911747	766
91948	ENSG00000251209	LINC00923	0.175872	0.0531718	0.911747	767
5479	ENSG00000166794	PPIB	-0.107647	0.0532143	0.911747	768
9552	ENSG00000091640	SPAG7	-0.106445	0.0532509	0.911747	769
2794	ENSG00000204590	GNL1	-0.0939353	0.0534819	0.911747	770
25962	ENSG00000164944	VIRMA	0.0668564	0.0535835	0.911747	771
84617	ENSG00000176014	TUBB6	-0.152611	0.0536371	0.911747	772
8409	ENSG00000126756	UXT	-0.103503	0.0536951	0.911747	773
728118	ENSG00000184923	NUTM2A	-0.121873	0.0537823	0.911747	774
50512	ENSG00000114631	PODXL2	-0.164188	0.0537957	0.911747	775
2037	ENSG00000079819	EPB41L2	0.134069	0.0538381	0.911747	776
7386	ENSG00000169021	UQCRFS1	-0.0734222	0.0538943	0.911747	777
8452	ENSG00000036257	CUL3	0.0884424	0.0540081	0.911747	778
30833	ENSG00000125458	NT5C	-0.0937095	0.0540098	0.911747	779
285962	ENSG00000228775	WEE2-AS1	-0.227459	0.0541047	0.911747	780
8784	ENSG00000186891	TNFRSF18	-0.193714	0.0541816	0.911747	781
9520	ENSG00000141279	NPEPPS	0.0847544	0.0541838	0.911747	782
55152	ENSG00000178149	DALRD3	-0.0740786	0.0542023	0.911747	783
93010	ENSG00000156966	B3GNT7	-0.190505	0.0542765	0.911747	784
78995	ENSG00000125319	C17orf53	-0.287545	0.0542934	0.911747	785
29952	ENSG00000176978	DPP7	-0.107659	0.0543406	0.911747	786
90580	ENSG00000142444	TIMM29	-0.0760796	0.0543437	0.911747	787
137835	ENSG00000165071	TMEM71	0.141273	0.0545823	0.911747	788
3418	ENSG00000182054	IDH2	-0.124407	0.0546206	0.911747	789
100507417			0.14003	0.0547486	0.911747	790
57215	ENSG00000168286	THAP11	-0.0639895	0.0548678	0.911747	791
271	ENSG00000116337	AMPD2	0.107432	0.0549615	0.911747	792
503835	ENSG00000258873	DUXA	0.091038	0.055028	0.911747	793
790955	ENSG00000204922	UQCC3	-0.0918825	0.0550637	0.911747	794
10465	ENSG00000171960	PPIH	-0.0945793	0.0551607	0.911747	795
3811	ENSG00000167633	KIR3DL1	-0.476341	0.0552549	0.911747	796
10135	ENSG00000105835	NAMPT	0.263471	0.0553128	0.911747	797
54974	ENSG00000113272	THG1L	-0.10802	0.0553424	0.911747	798
54923	ENSG00000203896	LIME1	-0.153123	0.055351	0.911747	799
93210	ENSG00000161395	PGAP3	-0.104269	0.0553896	0.911747	800
25980	ENSG00000131043	AAR2	-0.0884473	0.0555317	0.911747	801
23312	ENSG00000104093	DMXL2	0.191949	0.0556036	0.911747	802
8416	ENSG00000143412	ANXA9	0.115705	0.0557567	0.911747	803
11094	ENSG00000160325	CACFD1	-0.118235	0.0557752	0.911747	804
192286	ENSG00000146066	HIGD2A	-0.110691	0.0557906	0.911747	805
3957	ENSG00000100079	LGALS2	-0.32698	0.0558071	0.911747	806
4597	ENSG00000167508	MVD	-0.126374	0.0558156	0.911747	807
164633	ENSG00000100314	CABP7	-0.21488	0.0558347	0.911747	808
10440	ENSG00000134375	TIMM17A	-0.127989	0.0558527	0.911747	809
3608	ENSG00000143621	ILF2	-0.0718914	0.0558875	0.911747	810
3142	ENSG00000136630	HLX	0.199526	0.0559621	0.911747	811
389643	ENSG00000189233	NUGGC	-0.0882534	0.0560809	0.911747	812
63875	ENSG00000158042	MRPL17	-0.117256	0.0562277	0.911747	813
53	ENSG00000134575	ACP2	-0.116042	0.0562656	0.911747	814
4179	ENSG00000117335	CD46	0.171101	0.0562895	0.911747	815
116028	ENSG00000175643	RMI2	-0.192507	0.056309	0.911747	816
10971	ENSG00000134308	YWHAQ	-0.0684681	0.056312	0.911747	817
51311	ENSG00000101916	TLR8	0.219579	0.0565576	0.911747	818
643072		LOC643072	0.313835	0.056599	0.911747	819
100506347			0.245414	0.056617	0.911747	820
116447	ENSG00000184428	TOP1MT	-0.124629	0.0566238	0.911747	821
161176	ENSG00000176438	SYNE3	0.142254	0.0566547	0.911747	822
84162	ENSG00000138688	KIAA1109	0.150821	0.0566606	0.911747	823
256302	ENSG00000274180	NATD1	0.142113	0.0567509	0.911747	824
286530	ENSG00000182162	P2RY8	-0.0844018	0.0567944	0.911747	825
10381	ENSG00000258947	TUBB3	-0.224911	0.0569015	0.911747	826
84720	ENSG00000165282	PIGO	-0.0801402	0.0569168	0.911747	827
54823	ENSG00000116668	SWT1	0.109583	0.0569467	0.911747	828
146057	ENSG00000128881	TTBK2	0.216847	0.0569667	0.911747	829
84627	ENSG00000225614	ZNF469	-0.135093	0.0570129	0.911747	830
56946	ENSG00000158636	EMSY	0.105001	0.0570325	0.911747	831
84269	ENSG00000125611	CHCHD5	-0.115915	0.0570596	0.911747	832
23705	ENSG00000182985	CADM1	-0.344448	0.0570598	0.911747	833
604	ENSG00000113916	BCL6	0.272055	0.0573417	0.911747	834
79073	ENSG00000110108	TMEM109	-0.0990837	0.057402	0.911747	835
23001	ENSG00000163625	WDFY3	0.243245	0.0574429	0.911747	836
339229	ENSG00000204237	OXLD1	-0.116958	0.0574611	0.911747	837
5702	ENSG00000165916	PSMC3	-0.0900506	0.0574878	0.911747	838
54962	ENSG00000075131	TIPIN	-0.15762	0.0574966	0.911747	839
9846	ENSG00000033327	GAB2	0.164499	0.0575513	0.911747	840
5382		PMS2P4	-0.103848	0.0575753	0.911747	841
65005	ENSG00000143436	MRPL9	-0.0961511	0.0576661	0.911747	842
29890	ENSG00000259956	RBM15B	-0.0688773	0.057762	0.911747	843
4800	ENSG00000001167	NFYA	0.0915548	0.057781	0.911747	844
407008	ENSG00000284567	MIR223	0.230992	0.0577926	0.911747	845
7813	ENSG00000067208	EVI5	0.101187	0.057849	0.911747	846
4747	ENSG00000277586	NEFL	0.222605	0.0578565	0.911747	847
64978	ENSG00000204316	MRPL38	-0.103315	0.0579161	0.911747	848
653082	ENSG00000206077	ZDHHC11B	0.247303	0.0580449	0.911747	849
5494	ENSG00000100614	PPM1A	0.12226	0.0580775	0.911747	850
219348	ENSG00000189129	PLAC9	0.200829	0.0581594	0.911747	851
6041	ENSG00000135828	RNASEL	0.117271	0.0581651	0.911747	852
9440	ENSG00000042429	MED17	0.0655593	0.0581973	0.911747	853
113174	ENSG00000166788	SAAL1	-0.112738	0.0583678	0.911747	854
9351	ENSG00000065054	SLC9A3R2	-0.182539	0.058413	0.911747	855
9826	ENSG00000132694	ARHGEF11	0.120447	0.0584164	0.911747	856
55370		PPP4R1L	0.139587	0.0584564	0.911747	857
353345	ENSG00000187037	GPR141	0.216952	0.0584591	0.911747	858
122618	ENSG00000166428	PLD4	-0.182976	0.0584668	0.911747	859
5052	ENSG00000117450	PRDX1	-0.113283	0.0584978	0.911747	860
8192	ENSG00000125656	CLPP	-0.0968849	0.0586686	0.911747	861
646543			0.209298	0.0587008	0.911747	862
84959	ENSG00000154127	UBASH3B	0.0821004	0.0587058	0.911747	863
51031	ENSG00000167699	GLOD4	-0.075437	0.0587868	0.911747	864
100616135	ENSG00000264024	MIR4507	0.271665	0.058831	0.911747	865
292	ENSG00000005022	SLC25A5	-0.0812076	0.0588597	0.911747	866
389333	ENSG00000228672	PROB1	-0.211239	0.0588967	0.911747	867
136227	ENSG00000160963	COL26A1	0.988582	0.0590221	0.911747	868
81491	ENSG00000112218	GPR63	0.129928	0.0590754	0.911747	869
3043	ENSG00000244734	HBB	0.493386	0.059122	0.911747	870
57599	ENSG00000114742	WDR48	0.0587891	0.0592769	0.911747	871
147646	ENSG00000262874	C19orf84	-0.255189	0.059286	0.911747	872
27065	ENSG00000168824	NSG1	0.249703	0.0595801	0.911747	873
4928	ENSG00000110713	NUP98	0.110393	0.0595845	0.911747	874
53346	ENSG00000136404	TM6SF1	0.139824	0.0596365	0.911747	875
146857	ENSG00000154760	SLFN13	-0.117014	0.0597087	0.911747	876
9836	ENSG00000168806	LCMT2	-0.101087	0.0597644	0.911747	877
51204	ENSG00000136463	TACO1	-0.0928647	0.0598131	0.911747	878
89853	ENSG00000196814	MVB12B	-0.109187	0.0599017	0.911747	879
55437	ENSG00000082146	STRADB	0.260487	0.0599736	0.911747	880
643432		TSG1	-0.0769217	0.0600614	0.911747	881
90313	ENSG00000167543	TP53I13	-0.123699	0.0601152	0.911747	882
23469	ENSG00000118482	PHF3	0.0906136	0.0602215	0.911747	883
79672	ENSG00000141560	FN3KRP	-0.127844	0.0602559	0.911747	884
3712	ENSG00000128928	IVD	-0.0771974	0.0602747	0.911747	885
3198	ENSG00000105991	HOXA1	-0.2515	0.0603783	0.911747	886
3920	ENSG00000005893	LAMP2	0.147948	0.0603996	0.911747	887
5142	ENSG00000184588	PDE4B	0.144637	0.0605419	0.911747	888
8301	ENSG00000073921	PICALM	0.139193	0.0605515	0.911747	889
138649	ENSG00000187984	ANKRD19P	-0.117932	0.0605615	0.911747	890
1946	ENSG00000184349	EFNA5	-0.234253	0.0605946	0.911747	891
4831	ENSG00000243678	NME2	-0.256551	0.0606051	0.911747	892
283971	ENSG00000157335	CLEC18C	0.275035	0.0606196	0.911747	893
150383	ENSG00000205643	CDPF1	-0.101505	0.0606367	0.911747	894
63971	ENSG00000137177	KIF13A	0.181686	0.0607886	0.911747	895
7439	ENSG00000167995	BEST1	0.184259	0.0608796	0.911747	896
100652865		LINC00539	-0.206086	0.0610718	0.911747	897
54905	ENSG00000073067	CYP2W1	0.117465	0.0610923	0.911747	898
114883	ENSG00000117859	OSBPL9	0.0662363	0.0612391	0.911747	899
5023	ENSG00000108405	P2RX1	0.156261	0.0612429	0.911747	900
1730	ENSG00000147202	DIAPH2	0.132529	0.0612873	0.911747	901
4337	ENSG00000124615	MOCS1	0.327398	0.0614243	0.911747	902
27018	ENSG00000166681	BEX3	-0.196501	0.0615288	0.911747	903
100130097		KIF28P	0.224024	0.0615522	0.911747	904
23304	ENSG00000024048	UBR2	0.127799	0.0615538	0.911747	905
9249	ENSG00000162496	DHRS3	-0.112916	0.0615544	0.911747	906
5478	ENSG00000196262	PPIA	-0.119508	0.061564	0.911747	907
8312	ENSG00000103126	AXIN1	-0.0841172	0.0615775	0.911747	908
114836	ENSG00000162739	SLAMF6	-0.0952501	0.0616708	0.911747	909
54682	ENSG00000111261	MANSC1	0.202075	0.0616858	0.911747	910
23092	ENSG00000145819	ARHGAP26	0.162914	0.0616896	0.911747	911
5218	ENSG00000058091	CDK14	0.153516	0.0617669	0.911747	912
2570	ENSG00000111886	GABRR2	0.254068	0.0617677	0.911747	913
3040	ENSG00000188536	HBA2	0.47189	0.0618377	0.911747	914
51294	ENSG00000113555	PCDH12	0.170853	0.0620224	0.911747	915
728	ENSG00000197405	C5AR1	0.175518	0.0621073	0.911747	916
151009		LINC01106	0.19367	0.0622667	0.911747	917
4520	ENSG00000188786	MTF1	0.10227	0.0622777	0.911747	918
53833	ENSG00000174564	IL20RB	-0.231944	0.062332	0.911747	919
283643	ENSG00000185347	TEDC1	-0.132164	0.0623463	0.911747	920
8027	ENSG00000136738	STAM	0.079171	0.0623484	0.911747	921
65059	ENSG00000173166	RAPH1	0.127783	0.0623528	0.911747	922
144097	ENSG00000168005	C11orf84	-0.111571	0.0624636	0.911747	923
220972	ENSG00000165406	MARCH8	0.111762	0.0626893	0.911747	924
2353	ENSG00000170345	FOS	0.170454	0.0627004	0.911747	925
733	ENSG00000176919	C8G	-0.233766	0.0627321	0.911747	926
10939	ENSG00000141385	AFG3L2	-0.0772294	0.0627373	0.911747	927
2356	ENSG00000136877	FPGS	-0.110195	0.0627484	0.911747	928
23480	ENSG00000132432	SEC61G	-0.111164	0.0627739	0.911747	929
5362	ENSG00000076356	PLXNA2	0.193591	0.0627952	0.911747	930
4810	ENSG00000188158	NHS	0.224374	0.0628147	0.911747	931
132158	ENSG00000168237	GLYCTK	-0.0884873	0.0628216	0.911747	932
29082	ENSG00000254505	CHMP4A	-0.0947387	0.0628357	0.911747	933
10565	ENSG00000066777	ARFGEF1	0.0863062	0.0628956	0.911747	934
79174	ENSG00000184164	CRELD2	-0.109991	0.0629595	0.911747	935
55325	ENSG00000109775	UFSP2	-0.0827599	0.0629696	0.911747	936
5013	ENSG00000115507	OTX1	0.285832	0.0631427	0.911747	937
117155	ENSG00000166762	CATSPER2	-0.136625	0.0632923	0.911747	938
293	ENSG00000169100	SLC25A6	-0.0961014	0.0633068	0.911747	939
83443	ENSG00000169976	SF3B5	-0.0885274	0.0633425	0.911747	940
2681	ENSG00000204136	GGTA1P	-0.16922	0.063384	0.911747	941
65983	ENSG00000155324	GRAMD2B	-0.136699	0.0634009	0.911747	942
80005	ENSG00000147459	DOCK5	0.176668	0.0634668	0.911747	943
28	ENSG00000175164	ABO	0.474441	0.0636576	0.911747	944
741	ENSG00000174276	ZNHIT2	-0.133484	0.0636832	0.911747	945
10488	ENSG00000107175	CREB3	-0.0924238	0.0636848	0.911747	946
1102	ENSG00000136161	RCBTB2	0.134378	0.0637472	0.911747	947
123099	ENSG00000168350	DEGS2	-0.273215	0.0638058	0.911747	948
7296	ENSG00000198431	TXNRD1	0.105521	0.063876	0.911747	949
80256	ENSG00000005238	FAM214B	0.115184	0.0639754	0.911747	950
51755	ENSG00000167258	CDK12	0.0755924	0.0641903	0.911747	951
54753	ENSG00000236609	ZNF853	-0.126109	0.0642334	0.911747	952
200185	ENSG00000163463	KRTCAP2	-0.0966527	0.0643154	0.911747	953
284422	ENSG00000095932	SMIM24	0.272812	0.0643296	0.911747	954
221908	ENSG00000160813	PPP1R35	-0.0818924	0.0643325	0.911747	955
80131	ENSG00000171017	LRRC8E	-0.187794	0.0644464	0.911747	956
84548	ENSG00000269556	TMEM185A	-0.074484	0.0646084	0.911747	957
79729	ENSG00000214193	SH3D21	0.195324	0.0646855	0.911747	958
114984	ENSG00000162076	FLYWCH2	-0.0891057	0.0647421	0.911747	959
65988	ENSG00000169955	ZNF747	-0.0616251	0.0650555	0.911747	960
9475	ENSG00000134318	ROCK2	0.118525	0.0650658	0.911747	961
4430	ENSG00000128641	MYO1B	0.319581	0.0650742	0.911747	962
324	ENSG00000134982	APC	0.155782	0.0651438	0.911747	963
112476	ENSG00000167371	PRRT2	0.139906	0.0652192	0.911747	964
440101	ENSG00000248265	FLJ12825	-0.131621	0.0652361	0.911747	965
10845	ENSG00000166855	CLPX	0.0711453	0.0652658	0.911747	966
2984	ENSG00000070019	GUCY2C	0.256985	0.0653209	0.911747	967
9101	ENSG00000138592	USP8	0.0917509	0.0653777	0.911747	968
10102	ENSG00000123297	TSFM	-0.0818256	0.0654427	0.911747	969
283314	ENSG00000205885	C1RL-AS1	0.127665	0.0654549	0.911747	970
3178	ENSG00000135486	HNRNPA1	-0.0911529	0.0654665	0.911747	971
125150	ENSG00000214941	ZSWIM7	-0.0767938	0.0655278	0.911747	972
84529	ENSG00000186073	C15orf41	0.150869	0.0655452	0.911747	973
23258	ENSG00000184014	DENND5A	0.141539	0.0655546	0.911747	974
149951	ENSG00000149600	COMMD7	-0.0753407	0.0656072	0.911747	975
338442	ENSG00000182782	HCAR2	0.199425	0.0656912	0.911747	976
3560	ENSG00000100385	IL2RB	-0.179316	0.0657579	0.911747	977
654320	ENSG00000207304	SNORA8	0.26023	0.0657694	0.911747	978
414196	ENSG00000181800	CELF2-AS1	0.277362	0.0659144	0.911747	979
80315	ENSG00000113742	CPEB4	0.223091	0.0659157	0.911747	980
25793	ENSG00000100225	FBXO7	0.223729	0.0659569	0.911747	981
55929	ENSG00000178028	DMAP1	-0.0940515	0.0659811	0.911747	982
339287	ENSG00000188895	MSL1	0.124787	0.0660548	0.911747	983
54583	ENSG00000135766	EGLN1	0.163769	0.0661963	0.911747	984
401494	ENSG00000188921	HACD4	0.150071	0.0662042	0.911747	985
100128361		LOC100128361	-0.17075	0.066211	0.911747	986
221184	ENSG00000140848	CPNE2	0.129863	0.0662511	0.911747	987
284013	ENSG00000182853	VMO1	0.350432	0.0663539	0.911747	988
474338		SUMO1P3	-0.160112	0.0663583	0.911747	989
5334	ENSG00000115896	PLCL1	0.168878	0.066409	0.911747	990
1327	ENSG00000131143	COX4I1	-0.0950255	0.0664146	0.911747	991
288	ENSG00000151150	ANK3	0.204065	0.0664515	0.911747	992
147660	ENSG00000258405	ZNF578	-0.0873794	0.0664664	0.911747	993
100287934			0.19289	0.0665084	0.911747	994
51399	ENSG00000196655	TRAPPC4	-0.0855064	0.0666143	0.911747	995
57571	ENSG00000172508	CARNS1	-0.218778	0.0666406	0.911747	996
50848	ENSG00000158769	F11R	0.125089	0.0666665	0.911747	997
55663	ENSG00000083838	ZNF446	-0.0861548	0.0666916	0.911747	998
1869	ENSG00000101412	E2F1	-0.189826	0.0666957	0.911747	999
10048	ENSG00000010017	RANBP9	0.0746354	0.0666971	0.911747	1000
9168	ENSG00000034510	TMSB10	-0.139912	0.0667659	0.911747	1001
249	ENSG00000162551	ALPL	0.338739	0.0667766	0.911747	1002
400410	ENSG00000180953	ST20	0.172574	0.0668312	0.911747	1003
3918	ENSG00000058085	LAMC2	0.118278	0.0669749	0.911747	1004
2649	ENSG00000148200	NR6A1	0.229347	0.0670076	0.911747	1005
6487	ENSG00000126091	ST3GAL3	-0.133172	0.0671787	0.911747	1006
28972	ENSG00000114902	SPCS1	-0.0765978	0.067185	0.911747	1007
81565	ENSG00000166579	NDEL1	0.117819	0.0673009	0.911747	1008
3214	ENSG00000182742	HOXB4	-0.152263	0.067324	0.911747	1009
51809	ENSG00000109586	GALNT7	0.146127	0.0674103	0.911747	1010
5300	ENSG00000127445	PIN1	-0.0894519	0.0674791	0.911747	1011
28958	ENSG00000183978	COA3	-0.105005	0.0675951	0.911747	1012
6182	ENSG00000262814	MRPL12	-0.0978069	0.0676436	0.911747	1013
5509	ENSG00000132825	PPP1R3D	0.130294	0.0676673	0.911747	1014
10330	ENSG00000257727	CNPY2	-0.0908561	0.0677017	0.911747	1015
51116	ENSG00000122140	MRPS2	-0.0991169	0.0678169	0.911747	1016
6183	ENSG00000128626	MRPS12	-0.103738	0.0679045	0.911747	1017
152006	ENSG00000137075	RNF38	0.0774128	0.0679122	0.911747	1018
80233	ENSG00000185504	FAAP100	-0.0983221	0.0679377	0.911747	1019
114885	ENSG00000144909	OSBPL11	0.131764	0.0679478	0.911747	1020
23247	ENSG00000047578	KIAA0556	0.0846919	0.0679671	0.911747	1021
26168	ENSG00000161956	SENP3	-0.0958462	0.0680201	0.911747	1022
91662	ENSG00000142405	NLRP12	0.126795	0.0680439	0.911747	1023
171568	ENSG00000100413	POLR3H	-0.0901188	0.0681951	0.911747	1024
79899	ENSG00000135362	PRR5L	-0.148674	0.068211	0.911747	1025
161145	ENSG00000198133	TMEM229B	-0.104634	0.0682318	0.911747	1026
54764	ENSG00000019995	ZRANB1	0.0704912	0.0683622	0.911747	1027
23495	ENSG00000240505	TNFRSF13B	-0.196514	0.0683758	0.911747	1028
54785	ENSG00000196544	BORCS6	-0.0890173	0.0684042	0.911747	1029
53405	ENSG00000112782	CLIC5	0.161675	0.0684061	0.911747	1030
23118	ENSG00000055208	TAB2	0.113107	0.0684236	0.911747	1031
403341	ENSG00000177125	ZBTB34	0.161158	0.0684712	0.911747	1032
60675	ENSG00000163421	PROK2	0.281331	0.0684826	0.911747	1033
7083	ENSG00000167900	TK1	-0.245671	0.0685872	0.911747	1034
10541	ENSG00000136938	ANP32B	-0.0775216	0.0686163	0.911747	1035
283989	ENSG00000182173	TSEN54	-0.129426	0.0686462	0.911747	1036
54955	ENSG00000116922	C1orf109	-0.0834449	0.0686863	0.911747	1037
5192	ENSG00000157911	PEX10	-0.117353	0.0687148	0.911747	1038
55330	ENSG00000186222	BLOC1S4	-0.0764496	0.0687859	0.911747	1039
57520	ENSG00000138411	HECW2	0.247294	0.068882	0.911747	1040
90701	ENSG00000166562	SEC11C	-0.177081	0.0689558	0.911747	1041
283487	ENSG00000255874	LINC00346	0.0864239	0.0689564	0.911747	1042
10538	ENSG00000156127	BATF	-0.129611	0.0691037	0.911747	1043
79188	ENSG00000170876	TMEM43	0.0881423	0.069145	0.911747	1044
348645	ENSG00000188511	C22orf34	-0.20392	0.0692054	0.911747	1045
29928	ENSG00000177370	TIMM22	-0.0950749	0.0692531	0.911747	1046
10181	ENSG00000003756	RBM5	0.0602359	0.0692759	0.911747	1047
100132832		PMS2P9	0.0867408	0.0694268	0.911747	1048
2010	ENSG00000102119	EMD	-0.0890392	0.0695431	0.911747	1049
9158	ENSG00000172500	FIBP	-0.100944	0.0695597	0.911747	1050
145741	ENSG00000198535	C2CD4A	0.120154	0.0696299	0.911747	1051
23077	ENSG00000005810	MYCBP2	0.0790108	0.069638	0.911747	1052
57533	ENSG00000132405	TBC1D14	0.148025	0.069643	0.911747	1053
100507577			0.150662	0.0697942	0.911747	1054
55355	ENSG00000123485	HJURP	-0.104603	0.0698316	0.911747	1055
5051	ENSG00000158006	PAFAH2	-0.0909473	0.0698463	0.911747	1056
498	ENSG00000152234	ATP5A1	-0.0777931	0.0699934	0.911747	1057
7691	ENSG00000131849	ZNF132	-0.157628	0.0700116	0.911747	1058
130940	ENSG00000153237	CCDC148	0.167939	0.0701556	0.911747	1059
55835	ENSG00000151849	CENPJ	0.104639	0.0702102	0.911747	1060
1896	ENSG00000158813	EDA	0.194602	0.0702187	0.911747	1061
2322	ENSG00000122025	FLT3	-0.246702	0.0702353	0.911747	1062
163051	ENSG00000242852	ZNF709	-0.089565	0.0702618	0.911747	1063
79930	ENSG00000146094	DOK3	0.165685	0.0703083	0.911747	1064
9778	ENSG00000170871	KIAA0232	0.117867	0.0703409	0.911747	1065
79078	ENSG00000164008	C1orf50	-0.0984165	0.0704199	0.911747	1066
57154	ENSG00000198742	SMURF1	0.0639528	0.070461	0.911747	1067
51	ENSG00000161533	ACOX1	0.141328	0.0704668	0.911747	1068
153222	ENSG00000164463	CREBRF	0.148946	0.0705777	0.911747	1069
57458	ENSG00000057704	TMCC3	0.154872	0.0705945	0.911747	1070
10914	ENSG00000090060	PAPOLA	0.0987301	0.0708234	0.911747	1071
7421	ENSG00000111424	VDR	0.158779	0.0708312	0.911747	1072
154075	ENSG00000164483	SAMD3	-0.116062	0.0708602	0.911747	1073
430	ENSG00000183734	ASCL2	-0.186897	0.0709654	0.911747	1074
150577	ENSG00000232084	LINC01104	0.169385	0.0709735	0.911747	1075
26995	ENSG00000167112	TRUB2	-0.0892385	0.071	0.911747	1076
84301	ENSG00000197312	DDI2	0.176933	0.071005	0.911747	1077
6029	ENSG00000276168	RN7SL1	0.297773	0.0710404	0.911747	1078
55655	ENSG00000022556	NLRP2	-0.380861	0.071055	0.911747	1079
100505741	ENSG00000122432	SPATA1	0.263804	0.071171	0.911747	1080
10333	ENSG00000174130	TLR6	0.176366	0.0713424	0.911747	1081
376497	ENSG00000130304	SLC27A1	-0.106822	0.0713492	0.911747	1082
7941	ENSG00000146070	PLA2G7	0.191125	0.071369	0.911747	1083
6386	ENSG00000137575	SDCBP	0.151819	0.0715155	0.911747	1084
2865	ENSG00000185897	FFAR3	0.407138	0.0715313	0.911747	1085
137994	ENSG00000165046	LETM2	0.17174	0.0715784	0.911747	1086
8202	ENSG00000124151	NCOA3	0.0743677	0.071678	0.911747	1087
8778	ENSG00000105501	SIGLEC5	0.252911	0.0717367	0.911747	1088
51110	ENSG00000147592	LACTB2	-0.0985558	0.0717436	0.911747	1089
55143	ENSG00000134690	CDCA8	-0.177097	0.0718485	0.911747	1090
57501	ENSG00000114656	KIAA1257	0.220993	0.0719183	0.911747	1091
148327	ENSG00000143578	CREB3L4	-0.0898413	0.0722665	0.911747	1092
9304	ENSG00000277194	SNORD22	0.271833	0.0723276	0.911747	1093
4714	ENSG00000166136	NDUFB8	-0.0852711	0.0723782	0.911747	1094
5427	ENSG00000100479	POLE2	-0.16026	0.0724642	0.911747	1095
2358	ENSG00000171049	FPR2	0.226609	0.0729589	0.911747	1096
124995	ENSG00000159111	MRPL10	-0.0712037	0.0730351	0.911747	1097
53616	ENSG00000008277	ADAM22	0.156779	0.0730677	0.911747	1098
9185	ENSG00000169891	REPS2	0.167132	0.0730707	0.911747	1099
55520	ENSG00000141642	ELAC1	-0.104686	0.0730936	0.911747	1100
221188	ENSG00000159618	ADGRG5	-0.158027	0.0731531	0.911747	1101
149041	ENSG00000135870	RC3H1	0.101769	0.0731542	0.911747	1102
5715	ENSG00000110801	PSMD9	-0.0659345	0.073416	0.911747	1103
10261	ENSG00000140749	IGSF6	0.170716	0.0734176	0.911747	1104
5174	ENSG00000174827	PDZK1	-0.148489	0.073463	0.911747	1105
729873	ENSG00000274611	TBC1D3	0.153685	0.0734788	0.911747	1106
1116	ENSG00000133048	CHI3L1	0.326262	0.0735193	0.911747	1107
339983	ENSG00000185818	NAT8L	-0.403578	0.0735788	0.911747	1108
84232	ENSG00000179632	MAF1	-0.0859592	0.0735954	0.911747	1109
340156	ENSG00000145949	MYLK4	0.182357	0.0737078	0.911747	1110
3482	ENSG00000197081	IGF2R	0.161017	0.0737208	0.911747	1111
5290	ENSG00000121879	PIK3CA	0.13718	0.0737387	0.911747	1112
6146	ENSG00000116251	RPL22	-0.117317	0.0737568	0.911747	1113
2932	ENSG00000082701	GSK3B	0.0971861	0.0738776	0.911747	1114
5436	ENSG00000168002	POLR2G	-0.0793936	0.0739567	0.911747	1115
5902	ENSG00000099901	RANBP1	-0.08173	0.0741381	0.911747	1116
9651	ENSG00000149527	PLCH2	-0.142849	0.0741764	0.911747	1117
8795	ENSG00000120889	TNFRSF10B	0.0920953	0.074245	0.911747	1118
6423	ENSG00000145423	SFRP2	0.369233	0.0742887	0.911747	1119
9946	ENSG00000205758	CRYZL1	-0.081549	0.0743117	0.911747	1120
374291	ENSG00000115286	NDUFS7	-0.112141	0.0743843	0.911747	1121
80094		BIN3-IT1	0.110739	0.0744703	0.911747	1122
6696	ENSG00000118785	SPP1	0.452068	0.0745776	0.911747	1123
57018	ENSG00000163660	CCNL1	0.108663	0.0745965	0.911747	1124
100128276		LOC100128276	0.341554	0.0746829	0.911747	1125
10961	ENSG00000089248	ERP29	-0.0807786	0.0747574	0.911747	1126
392636	ENSG00000187546	AGMO	0.130188	0.0747843	0.911747	1127
4728	ENSG00000110717	NDUFS8	-0.110657	0.0748113	0.911747	1128
122402	ENSG00000156414	TDRD9	0.237137	0.0749163	0.911747	1129
1984	ENSG00000132507	EIF5A	-0.0850056	0.0749773	0.911747	1130
56616	ENSG00000184047	DIABLO	-0.0681943	0.0749998	0.911747	1131
182	ENSG00000101384	JAG1	0.187471	0.0750018	0.911747	1132
5920	ENSG00000133321	RARRES3	-0.0981723	0.0751165	0.911747	1133
51239	ENSG00000213337	ANKRD39	-0.120779	0.075121	0.911747	1134
65990	ENSG00000103254	FAM173A	-0.125842	0.0752016	0.911747	1135
54997	ENSG00000088992	TESC	0.202405	0.0752127	0.911747	1136
3084	ENSG00000157168	NRG1	0.314611	0.0753204	0.911747	1137
64785	ENSG00000181938	GINS3	-0.0954331	0.0754261	0.911747	1138
23218	ENSG00000160796	NBEAL2	0.102347	0.0756113	0.911747	1139
10462	ENSG00000132514	CLEC10A	-0.20571	0.0756223	0.911747	1140
6192	ENSG00000129824	RPS4Y1	-0.109073	0.0756714	0.911747	1141
2882	ENSG00000116157	GPX7	-0.0999909	0.0757271	0.911747	1142
94107	ENSG00000187713	TMEM203	-0.0664304	0.0757954	0.911747	1143
64946	ENSG00000153044	CENPH	-0.0983759	0.0758822	0.911747	1144
2204	ENSG00000186431	FCAR	0.15866	0.0758931	0.911747	1145
100131691	ENSG00000267858	MZF1-AS1	0.0934728	0.0760075	0.911747	1146
51645	ENSG00000137168	PPIL1	-0.0848542	0.07608	0.911747	1147
642819		ZNF487	0.185379	0.0761024	0.911747	1148
283951	ENSG00000174109	C16orf91	-0.108063	0.0761525	0.911747	1149
340061	ENSG00000184584	TMEM173	-0.0849891	0.0761539	0.911747	1150
677	ENSG00000185650	ZFP36L1	0.121332	0.0762905	0.911747	1151
51728	ENSG00000161980	POLR3K	-0.0972402	0.076518	0.911747	1152
90121	ENSG00000158526	TSR2	-0.0744491	0.076529	0.911747	1153
64753	ENSG00000128596	CCDC136	0.111457	0.0765418	0.911747	1154
3267	ENSG00000173744	AGFG1	0.0820951	0.0766082	0.911747	1155
51069	ENSG00000112651	MRPL2	-0.100594	0.0766746	0.911747	1156
26472	ENSG00000173457	PPP1R14B	-0.108952	0.0767516	0.911747	1157
22862	ENSG00000102531	FNDC3A	0.129446	0.0767554	0.911747	1158
283638	ENSG00000099814	CEP170B	0.221929	0.0767863	0.911747	1159
153090	ENSG00000136848	DAB2IP	0.317987	0.076841	0.911747	1160
51368	ENSG00000164081	TEX264	-0.0905407	0.0770467	0.911747	1161
83716	ENSG00000103196	CRISPLD2	0.195926	0.0771049	0.911747	1162
6871	ENSG00000276234	TADA2A	-0.0868847	0.0772146	0.911747	1163
84623	ENSG00000149571	KIRREL3	-0.284224	0.0772163	0.911747	1164
734	ENSG00000164823	OSGIN2	0.146332	0.0772489	0.911747	1165
55784	ENSG00000140563	MCTP2	0.159499	0.077337	0.911747	1166
83875	ENSG00000197580	BCO2	0.151376	0.0774193	0.911747	1167
9401	ENSG00000160957	RECQL4	-0.154102	0.0774197	0.911747	1168
85012	ENSG00000196507	TCEAL3	-0.144781	0.0774404	0.911747	1169
317649	ENSG00000163412	EIF4E3	0.12613	0.0774811	0.911747	1170
196264	ENSG00000160588	MPZL3	0.197386	0.0774812	0.911747	1171
64131	ENSG00000103489	XYLT1	0.109981	0.077515	0.911747	1172
219927	ENSG00000197345	MRPL21	-0.113123	0.0776113	0.911747	1173
8266	ENSG00000102178	UBL4A	-0.0780792	0.0776153	0.911747	1174
517	ENSG00000135390	ATP5G2	-0.0914091	0.077667	0.911747	1175
10210	ENSG00000197579	TOPORS	0.148092	0.0776935	0.911747	1176
22803	ENSG00000088930	XRN2	0.0911533	0.0777052	0.911747	1177
1650	ENSG00000244038	DDOST	-0.0777774	0.0777618	0.911747	1178
84243	ENSG00000204160	ZDHHC18	0.133476	0.0778026	0.911747	1179
23648	ENSG00000157216	SSBP3	-0.112379	0.0778714	0.911747	1180
100131655	ENSG00000264278	LOC100131655	-0.121402	0.0778817	0.911747	1181
3930	ENSG00000143815	LBR	0.153444	0.0779891	0.911747	1182
285456	ENSG00000234492	RPL34-AS1	0.142214	0.0779892	0.911747	1183
79035	ENSG00000139579	NABP2	-0.0754488	0.0780977	0.911747	1184
6310	ENSG00000124788	ATXN1	0.125831	0.0781218	0.911747	1185
55651	ENSG00000145912	NHP2	-0.096558	0.078182	0.911747	1186
8814	ENSG00000100490	CDKL1	0.127614	0.0782786	0.911747	1187
57448	ENSG00000115760	BIRC6	0.0794385	0.0783233	0.911747	1188
5694	ENSG00000142507	PSMB6	-0.0996533	0.0783541	0.911747	1189
6509	ENSG00000115902	SLC1A4	-0.130217	0.0783799	0.911747	1190
100506622	ENSG00000276476	LINC00540	-0.288239	0.078388	0.911747	1191
5266	ENSG00000124102	PI3	0.394297	0.0785067	0.911747	1192
26528	ENSG00000071626	DAZAP1	-0.0717045	0.0786613	0.911747	1193
1958	ENSG00000120738	EGR1	0.222142	0.0788051	0.911747	1194
199713	ENSG00000167634	NLRP7	-0.218167	0.0788464	0.911747	1195
5191	ENSG00000112357	PEX7	-0.118921	0.0789142	0.911747	1196
84883	ENSG00000042286	AIFM2	-0.122662	0.0789281	0.911747	1197
121512	ENSG00000139132	FGD4	0.154173	0.0789767	0.911747	1198
90956	ENSG00000133597	ADCK2	-0.0961013	0.0789922	0.911747	1199
374383	ENSG00000188211	NCR3LG1	0.258583	0.0790039	0.911747	1200
10409	ENSG00000176788	BASP1	0.217156	0.0792304	0.911747	1201
118881	ENSG00000165644	COMTD1	-0.108935	0.079269	0.911747	1202
170463	ENSG00000130511	SSBP4	-0.0998562	0.0792836	0.911747	1203
2131	ENSG00000182197	EXT1	0.124098	0.0793191	0.911747	1204
4809	ENSG00000100138	SNU13	-0.0746177	0.0794359	0.911747	1205
24142	ENSG00000243477	NAT6	-0.116496	0.0794769	0.911747	1206
159686	ENSG00000120051	CFAP58	0.336303	0.0795164	0.911747	1207
10900	ENSG00000108309	RUNDC3A	0.378988	0.0795204	0.911747	1208
518	ENSG00000154518	ATP5G3	-0.0800445	0.0797069	0.911747	1209
51348	ENSG00000150045	KLRF1	-0.253208	0.0797266	0.911747	1210
10890	ENSG00000084733	RAB10	0.101829	0.0797394	0.911747	1211
100506211	ENSG00000247095	MIR210HG	-0.102844	0.0798677	0.911747	1212
27346	ENSG00000109084	TMEM97	-0.127572	0.0800051	0.911747	1213
171423		PDIA3P1	-0.0815229	0.0801954	0.911747	1214
25938	ENSG00000129493	HEATR5A	0.118121	0.0801981	0.911747	1215
92305	ENSG00000168936	TMEM129	-0.0822561	0.0802471	0.911747	1216
283624	ENSG00000258441	LINC00641	0.0968067	0.0802581	0.911747	1217
51168	ENSG00000091536	MYO15A	0.180151	0.0802833	0.911747	1218
64132	ENSG00000015532	XYLT2	-0.0976453	0.0802947	0.911747	1219
65125	ENSG00000060237	WNK1	0.11352	0.0804021	0.911747	1220
6732	ENSG00000096063	SRPK1	0.153942	0.0804363	0.911747	1221
347734	ENSG00000157593	SLC35B2	-0.0718366	0.0804515	0.911747	1222
11267	ENSG00000159210	SNF8	-0.0761289	0.0804714	0.911747	1223
738	ENSG00000149823	VPS51	-0.106681	0.0805621	0.911747	1224
9274	ENSG00000099385	BCL7C	-0.09625	0.0806058	0.911747	1225
143686	ENSG00000149212	SESN3	0.125883	0.0806575	0.911747	1226
3151	ENSG00000198830	HMGN2	-0.064754	0.0807315	0.911747	1227
7321	ENSG00000072401	UBE2D1	0.2	0.0807599	0.911747	1228
728728			0.164753	0.0808465	0.911747	1229
63920	ENSG00000221886	ZBED8	-0.214451	0.0809954	0.911747	1230
9375	ENSG00000125304	TM9SF2	0.096814	0.0810659	0.911747	1231
27300	ENSG00000198131	ZNF544	-0.0850948	0.0810887	0.911747	1232
55000		TUG1	0.0805826	0.0811123	0.911747	1233
55093	ENSG00000156795	WDYHV1	-0.125911	0.0811647	0.911747	1234
29072	ENSG00000181555	SETD2	0.0735394	0.0811725	0.911747	1235
144195	ENSG00000173262	SLC2A14	0.17711	0.0813694	0.911747	1236
26047	ENSG00000174469	CNTNAP2	0.157821	0.0815349	0.911747	1237
1441	ENSG00000119535	CSF3R	0.155305	0.0816348	0.911747	1238
3579	ENSG00000180871	CXCR2	0.19477	0.0816452	0.911747	1239
1059	ENSG00000125817	CENPB	-0.0958357	0.0816919	0.911747	1240
149628	ENSG00000163564	PYHIN1	-0.150927	0.0817564	0.911747	1241
7284	ENSG00000178952	TUFM	-0.0841468	0.0818239	0.911747	1242
2950	ENSG00000084207	GSTP1	-0.125411	0.081833	0.911747	1243
26517	ENSG00000099800	TIMM13	-0.0952308	0.0818743	0.911747	1244
84815	ENSG00000266709	MGC12916	-0.167682	0.0819047	0.911747	1245
1069	ENSG00000147400	CETN2	-0.0866418	0.0819759	0.911747	1246
79877	ENSG00000172992	DCAKD	-0.102217	0.0819794	0.911747	1247
5521	ENSG00000156475	PPP2R2B	-0.1622	0.0819981	0.911747	1248
3553	ENSG00000125538	IL1B	0.24025	0.0820315	0.911747	1249
166	ENSG00000104964	AES	-0.103771	0.0820981	0.911747	1250
4097	ENSG00000197063	MAFG	0.080923	0.082121	0.911747	1251
3091	ENSG00000100644	HIF1A	0.154918	0.0821741	0.911747	1252
10762	ENSG00000093000	NUP50	0.100335	0.0821797	0.911747	1253
9718	ENSG00000145194	ECE2	-0.10803	0.0821898	0.911747	1254
10427	ENSG00000138802	SEC24B	0.0783344	0.0823345	0.911747	1255
92482	ENSG00000214413	BBIP1	0.15688	0.0823559	0.911747	1256
2171	ENSG00000164687	FABP5	-0.176383	0.082605	0.911747	1257
23080	ENSG00000105778	AVL9	0.107394	0.0827182	0.911747	1258
51167	ENSG00000065615	CYB5R4	0.153457	0.082788	0.911747	1259
11014	ENSG00000136240	KDELR2	-0.0649549	0.0827992	0.911747	1260
54429	ENSG00000127366	TAS2R5	0.210677	0.0828157	0.911747	1261
100506075			0.111881	0.0829507	0.911747	1262
2776	ENSG00000156052	GNAQ	0.20565	0.0830206	0.911747	1263
26063	ENSG00000242612	DECR2	-0.143295	0.0830941	0.911747	1264
5202	ENSG00000143256	PFDN2	-0.11397	0.0831072	0.911747	1265
64897	ENSG00000157895	C12orf43	-0.0697908	0.0831674	0.911747	1266
221037	ENSG00000171988	JMJD1C	0.194938	0.0831749	0.911747	1267
4907	ENSG00000135318	NT5E	0.169775	0.0832796	0.911747	1268
1153	ENSG00000099622	CIRBP	-0.0763932	0.0833385	0.911747	1269
286006	ENSG00000181016	LSMEM1	0.177434	0.0834565	0.911747	1270
1849	ENSG00000164086	DUSP7	-0.0802498	0.0835078	0.911747	1271
118429	ENSG00000163297	ANTXR2	0.124843	0.0835313	0.911747	1272
55760	ENSG00000089876	DHX32	0.0902238	0.0836427	0.911747	1273
132320	ENSG00000151466	SCLT1	0.154648	0.083746	0.911747	1274
51118	ENSG00000183520	UTP11	-0.0614024	0.0837614	0.911747	1275
164668	ENSG00000100298	APOBEC3H	-0.179366	0.0837811	0.911747	1276
2232	ENSG00000161513	FDXR	-0.108904	0.0838666	0.911747	1277
140735	ENSG00000264364	DYNLL2	-0.0730022	0.0838783	0.911747	1278
10499	ENSG00000140396	NCOA2	0.197938	0.0840263	0.911747	1279
22932	ENSG00000146707	POMZP3	-0.186782	0.0841085	0.911747	1280
57544	ENSG00000087301	TXNDC16	0.0965807	0.0841242	0.911747	1281
90586	ENSG00000260105	AOC4P	0.135655	0.0841633	0.911747	1282
7091	ENSG00000106829	TLE4	0.115176	0.0842165	0.911747	1283
3159	ENSG00000137309	HMGA1	-0.105634	0.0843261	0.911747	1284
2170	ENSG00000121769	FABP3	-0.192725	0.084387	0.911747	1285
112849	ENSG00000126790	L3HYPDH	0.128259	0.0844127	0.911747	1286
4191	ENSG00000146701	MDH2	-0.0992875	0.084476	0.911747	1287
3516	ENSG00000168214	RBPJ	0.125051	0.0844805	0.911747	1288
9866	ENSG00000166436	TRIM66	-0.115889	0.0845722	0.911747	1289
729220		FLJ45513	-0.142085	0.0845852	0.911747	1290
6249	ENSG00000130779	CLIP1	0.11123	0.0846046	0.911747	1291
100289187	ENSG00000244219	TMEM225B	-0.18789	0.0846491	0.911747	1292
83636	ENSG00000131943	C19orf12	-0.0757764	0.0847625	0.911747	1293
389941	ENSG00000165985	C1QL3	0.506421	0.0848188	0.911747	1294
8740	ENSG00000125735	TNFSF14	0.115347	0.0848588	0.911747	1295
29994	ENSG00000123636	BAZ2B	0.174654	0.0848632	0.911747	1296
644634	ENSG00000268674	FAM231D	-0.142847	0.0849356	0.911747	1297
84984	ENSG00000174007	CEP19	0.136729	0.0849643	0.911747	1298
3848	ENSG00000167768	KRT1	0.444011	0.085005	0.911747	1299
79071	ENSG00000170522	ELOVL6	-0.167889	0.0851137	0.911747	1300
90480	ENSG00000179271	GADD45GIP1	-0.0912348	0.0851668	0.911747	1301
54790	ENSG00000168769	TET2	0.185684	0.0852114	0.911747	1302
4783	ENSG00000165030	NFIL3	0.197059	0.0853381	0.911747	1303
22911	ENSG00000085433	WDR47	0.104433	0.0853518	0.911747	1304
497189	ENSG00000255833	TIFAB	-0.287232	0.0854244	0.911747	1305
286367			0.152371	0.0854362	0.911747	1306
26512	ENSG00000102786	INTS6	0.0847428	0.0854445	0.911747	1307
22879	ENSG00000103111	MON1B	0.0796792	0.0854462	0.911747	1308
10113	ENSG00000138073	PREB	-0.0729669	0.0855002	0.911747	1309
100134173			-0.243832	0.0855134	0.911747	1310
22904	ENSG00000064932	SBNO2	0.127258	0.0856117	0.911747	1311
56900	ENSG00000215717	TMEM167B	0.109682	0.0856601	0.911747	1312
55959	ENSG00000196562	SULF2	0.166043	0.0856741	0.911747	1313
5294	ENSG00000105851	PIK3CG	0.110854	0.0856885	0.911747	1314
1655	ENSG00000108654	DDX5	0.0766389	0.0857392	0.911747	1315
79989	ENSG00000105948	TTC26	0.310276	0.0857703	0.911747	1316
64748	ENSG00000105520	PLPPR2	0.128414	0.085784	0.911747	1317
10602	ENSG00000163171	CDC42EP3	0.147082	0.0858629	0.911747	1318
8800	ENSG00000166821	PEX11A	-0.108926	0.0858808	0.911747	1319
5866	ENSG00000167994	RAB3IL1	0.339618	0.0859317	0.911747	1320
81618	ENSG00000135916	ITM2C	-0.181341	0.0859416	0.911747	1321
6590	ENSG00000124107	SLPI	0.349578	0.0859618	0.911747	1322
375341	ENSG00000188315	C3orf62	0.114164	0.0860006	0.911747	1323
10973	ENSG00000112249	ASCC3	0.091797	0.0860392	0.911747	1324
154807	ENSG00000196715	VKORC1L1	-0.110054	0.0860705	0.911747	1325
162979	ENSG00000170684	ZNF296	-0.128979	0.0861529	0.911747	1326
9130	ENSG00000071859	FAM50A	-0.0762103	0.0861645	0.911747	1327
390637	ENSG00000183208	GDPGP1	-0.130609	0.0862106	0.911747	1328
23349	ENSG00000122733	PHF24	0.348468	0.0862506	0.911747	1329
23022	ENSG00000129116	PALLD	-0.166292	0.0863392	0.911747	1330
8897	ENSG00000100330	MTMR3	0.102939	0.0865955	0.911747	1331
1998	ENSG00000109381	ELF2	0.099901	0.0866249	0.911747	1332
9765	ENSG00000039319	ZFYVE16	0.181276	0.0866614	0.911747	1333
8459	ENSG00000128294	TPST2	-0.0751498	0.0868752	0.911747	1334
100188953	ENSG00000225194	LINC00092	-0.0945296	0.0868826	0.911747	1335
80832	ENSG00000100336	APOL4	-0.0968997	0.086885	0.911747	1336
642236		FRG1JP	0.160815	0.0869005	0.911747	1337
6565	ENSG00000163406	SLC15A2	0.109209	0.0869258	0.911747	1338
9760	ENSG00000198846	TOX	-0.119031	0.086943	0.911747	1339
23013	ENSG00000065526	SPEN	0.0827767	0.0869787	0.911747	1340
390928	ENSG00000183760	ACP7	0.0950411	0.0870056	0.911747	1341
1385	ENSG00000118260	CREB1	0.102454	0.0870694	0.911747	1342
2357	ENSG00000171051	FPR1	0.194211	0.0871329	0.911747	1343
23405	ENSG00000100697	DICER1	0.126308	0.0871428	0.911747	1344
6631	ENSG00000124562	SNRPC	-0.0813473	0.0871782	0.911747	1345
1838	ENSG00000138101	DTNB	-0.0843826	0.0873952	0.911747	1346
26098	ENSG00000107938	EDRF1	0.0777936	0.0874902	0.911747	1347
140767	ENSG00000152954	NRSN1	0.144746	0.0875184	0.911747	1348
84501	ENSG00000204991	SPIRE2	-0.12654	0.0875652	0.911747	1349
146547	ENSG00000178226	PRSS36	-0.136492	0.0875983	0.911747	1350
2004	ENSG00000111145	ELK3	0.100884	0.087618	0.911747	1351
55200	ENSG00000008323	PLEKHG6	0.124919	0.0876778	0.911747	1352
54344	ENSG00000179085	DPM3	-0.100489	0.0879409	0.911747	1353
100129550	ENSG00000273033	LINC02035	0.0888779	0.0879421	0.911747	1354
57099	ENSG00000169857	AVEN	-0.113052	0.0880109	0.911747	1355
139818	ENSG00000147251	DOCK11	0.115891	0.0881832	0.911747	1356
5005	ENSG00000228278	ORM2	0.116006	0.0881969	0.911747	1357
54438	ENSG00000145990	GFOD1	-0.178604	0.0882095	0.911747	1358
148229	ENSG00000130270	ATP8B3	-0.108914	0.0882103	0.911747	1359
79169	ENSG00000143793	C1orf35	-0.0845573	0.0882627	0.911747	1360
279	ENSG00000243480	AMY2A	0.116621	0.0883408	0.911747	1361
9818	ENSG00000139496	NUP58	0.0840325	0.0884819	0.911747	1362
3792	ENSG00000197993	KEL	0.271276	0.0884975	0.911747	1363
133957	ENSG00000164366	CCDC127	-0.0844231	0.0885116	0.911747	1364
91369	ENSG00000154945	ANKRD40	-0.0610363	0.0886166	0.911747	1365
339745	ENSG00000144228	SPOPL	0.187765	0.0886605	0.911747	1366
11096	ENSG00000154736	ADAMTS5	0.352143	0.0886778	0.911747	1367
8242	ENSG00000126012	KDM5C	0.0651612	0.0886883	0.911747	1368
6653	ENSG00000137642	SORL1	0.15781	0.0888771	0.911747	1369
3213	ENSG00000120093	HOXB3	-0.143439	0.0889647	0.911747	1370
7423	ENSG00000173511	VEGFB	-0.109076	0.0890907	0.911747	1371
285758	ENSG00000227502	LINC01268	0.162711	0.0891539	0.911747	1372
9141	ENSG00000105185	PDCD5	-0.0967906	0.0892042	0.911747	1373
57165	ENSG00000198835	GJC2	-0.232766	0.0892063	0.911747	1374
84922	ENSG00000179943	FIZ1	-0.116573	0.089261	0.911747	1375
10856	ENSG00000183207	RUVBL2	-0.0947657	0.0893756	0.911747	1376
7903	ENSG00000113532	ST8SIA4	0.14166	0.0894014	0.911747	1377
5533	ENSG00000120910	PPP3CC	-0.0785782	0.0894185	0.911747	1378
5205	ENSG00000081923	ATP8B1	0.111354	0.0894906	0.911747	1379
27338	ENSG00000108106	UBE2S	-0.111722	0.0895363	0.911747	1380
23135	ENSG00000132510	KDM6B	0.13214	0.0896967	0.911747	1381
9939	ENSG00000265241	RBM8A	-0.0816667	0.0898368	0.911747	1382
644246	ENSG00000214401	KANSL1-AS1	-0.289103	0.0898489	0.911747	1383
100507524	ENSG00000243069	ARHGEF26-AS1	0.0814409	0.0899995	0.911747	1384
6846	ENSG00000143185	XCL2	-0.236691	0.0900223	0.911747	1385
27175	ENSG00000037042	TUBG2	-0.13906	0.0900422	0.911747	1386
4199	ENSG00000065833	ME1	0.223961	0.0900795	0.911747	1387
25825	ENSG00000182240	BACE2	-0.163246	0.0900889	0.911747	1388
55363	ENSG00000136929	HEMGN	0.172873	0.0900954	0.911747	1389
147015	ENSG00000167536	DHRS13	0.143209	0.0901066	0.911747	1390
1439	ENSG00000100368	CSF2RB	0.1694	0.0902589	0.911747	1391
100616210	ENSG00000264049	MIR4737	-0.186228	0.0903399	0.911747	1392
5321	ENSG00000116711	PLA2G4A	0.190179	0.0904605	0.911747	1393
1019	ENSG00000135446	CDK4	-0.0884468	0.0905181	0.911747	1394
5141	ENSG00000065989	PDE4A	-0.152293	0.09052	0.911747	1395
65018	ENSG00000158828	PINK1	0.120388	0.090525	0.911747	1396
54502	ENSG00000163694	RBM47	0.19329	0.090631	0.911747	1397
30968	ENSG00000165283	STOML2	-0.0713808	0.0908037	0.911747	1398
65003	ENSG00000174547	MRPL11	-0.0986086	0.0908102	0.911747	1399
53615	ENSG00000071655	MBD3	-0.0978571	0.0908214	0.911747	1400
114915		EPB41L4A-AS1	-0.106092	0.0909492	0.911747	1401
6801	ENSG00000115808	STRN	0.0857518	0.0910611	0.911747	1402
55668	ENSG00000089916	GPATCH2L	0.0894417	0.0910722	0.911747	1403
5209	ENSG00000170525	PFKFB3	0.182092	0.0911219	0.911747	1404
6521	ENSG00000004939	SLC4A1	0.336076	0.0911682	0.911747	1405
5395	ENSG00000122512	PMS2	-0.0666083	0.0912094	0.911747	1406
254896	ENSG00000173535	LOC254896	0.222529	0.0912152	0.911747	1407
113189	ENSG00000169105	CHST14	-0.0830723	0.0912459	0.911747	1408
9859	ENSG00000143702	CEP170	0.11372	0.0912851	0.911747	1409
84708	ENSG00000072201	LNX1	0.139952	0.0913493	0.911747	1410
9236	ENSG00000260916	CCPG1	0.153428	0.0914597	0.911747	1411
10446	ENSG00000170382	LRRN2	0.120071	0.0915861	0.911747	1412
83955	ENSG00000228224	NACAP1	-0.146285	0.0916015	0.911747	1413
1155	ENSG00000105254	TBCB	-0.0742031	0.0916291	0.911747	1414
388588	ENSG00000235169	SMIM1	0.421096	0.0916734	0.911747	1415
115286	ENSG00000144741	SLC25A26	-0.0737253	0.0917618	0.911747	1416
203069	ENSG00000104679	R3HCC1	-0.0773228	0.091771	0.911747	1417
51514	ENSG00000143476	DTL	-0.241238	0.0918064	0.911747	1418
55356	ENSG00000163393	SLC22A15	0.17066	0.0918298	0.911747	1419
642	ENSG00000108578	BLMH	-0.073693	0.0919738	0.911747	1420
952	ENSG00000004468	CD38	-0.168023	0.0919852	0.911747	1421
11107	ENSG00000138738	PRDM5	0.348601	0.0920251	0.911747	1422
6314	ENSG00000163635	ATXN7	0.119383	0.092096	0.911747	1423
193629	ENSG00000215533	LINC00189	0.267711	0.0921077	0.911747	1424
7111	ENSG00000136842	TMOD1	0.309348	0.0921491	0.911747	1425
100	ENSG00000196839	ADA	-0.123908	0.0921905	0.911747	1426
340527	ENSG00000204131	NHSL2	0.14588	0.0923602	0.911747	1427
26056	ENSG00000135631	RAB11FIP5	-0.151378	0.0923671	0.911747	1428
51604	ENSG00000124155	PIGT	-0.0733628	0.0923753	0.911747	1429
64326	ENSG00000143207	RFWD2	0.123086	0.0923786	0.911747	1430
117584	ENSG00000092871	RFFL	0.123154	0.0923807	0.911747	1431
388962	ENSG00000163170	BOLA3	-0.115566	0.0923809	0.911747	1432
163183	ENSG00000181392	SYNE4	0.171063	0.0924543	0.911747	1433
80194	ENSG00000172663	TMEM134	-0.092417	0.0925064	0.911747	1434
51754	ENSG00000137103	TMEM8B	-0.105305	0.0925853	0.911747	1435
10467	ENSG00000106400	ZNHIT1	-0.0782445	0.0926631	0.911747	1436
25801	ENSG00000115271	GCA	0.209691	0.0926866	0.911747	1437
7050	ENSG00000177426	TGIF1	-0.079425	0.0927478	0.911747	1438
84878	ENSG00000119574	ZBTB45	-0.0904221	0.0927557	0.911747	1439
124401	ENSG00000168096	ANKS3	-0.113242	0.0927604	0.911747	1440
55146	ENSG00000136247	ZDHHC4	-0.078069	0.0928348	0.911747	1441
57679	ENSG00000003393	ALS2	-0.0902171	0.0928461	0.911747	1442
29978	ENSG00000188021	UBQLN2	0.0871449	0.0928619	0.911747	1443
267020	ENSG00000249222	ATP5L2	0.143641	0.0930046	0.911747	1444
7403	ENSG00000147050	KDM6A	0.0981167	0.0931218	0.911747	1445
2549	ENSG00000109458	GAB1	0.147525	0.0931553	0.911747	1446
729234	ENSG00000231584	FAHD2CP	-0.140521	0.0932166	0.911747	1447
2274	ENSG00000115641	FHL2	-0.170829	0.0932312	0.911747	1448
2199	ENSG00000163520	FBLN2	-0.15293	0.0932531	0.911747	1449
55658	ENSG00000070423	RNF126	-0.0965123	0.0932787	0.911747	1450
8650	ENSG00000133961	NUMB	0.142591	0.0932878	0.911747	1451
3455	ENSG00000159110	IFNAR2	0.081441	0.0933018	0.911747	1452
23462	ENSG00000164683	HEY1	0.354031	0.0933252	0.911747	1453
2994	ENSG00000250361	GYPB	0.441644	0.093348	0.911747	1454
219790	ENSG00000182010	RTKN2	0.176596	0.0935508	0.911747	1455
51130	ENSG00000115239	ASB3	0.163295	0.0935736	0.911747	1456
22878	ENSG00000153339	TRAPPC8	0.109944	0.0936253	0.911747	1457
9914	ENSG00000064270	ATP2C2	0.274754	0.0936306	0.911747	1458
23451	ENSG00000115524	SF3B1	0.109037	0.09368	0.911747	1459
84333	ENSG00000180628	PCGF5	0.130825	0.0936876	0.911747	1460
84948	ENSG00000179886	TIGD5	-0.116495	0.0937985	0.911747	1461
51614	ENSG00000125991	ERGIC3	-0.0787524	0.0938214	0.911747	1462
102	ENSG00000137845	ADAM10	0.121255	0.0938354	0.911747	1463
120892	ENSG00000188906	LRRK2	0.196759	0.0938419	0.911747	1464
79832	ENSG00000060749	QSER1	0.0974775	0.0939007	0.911747	1465
4332	ENSG00000163563	MNDA	0.178002	0.0939683	0.911747	1466
6329	ENSG00000007314	SCN4A	0.167678	0.0941129	0.911747	1467
9736	ENSG00000115464	USP34	0.0699972	0.0942384	0.911747	1468
54987	ENSG00000162384	C1orf123	-0.0739353	0.0943533	0.911747	1469
339789	ENSG00000236790	LINC00299	-0.183903	0.094388	0.911747	1470
9631	ENSG00000113569	NUP155	0.0848932	0.0945003	0.911747	1471
728989		LOC728989	0.417112	0.0945948	0.911747	1472
148709	ENSG00000234996	LOC148709	-0.117604	0.0946251	0.911747	1473
400916	ENSG00000250479	CHCHD10	-0.106166	0.0946269	0.911747	1474
8106	ENSG00000100836	PABPN1	-0.120179	0.0946486	0.911747	1475
79148	ENSG00000271447	MMP28	-0.207525	0.0946517	0.911747	1476
60678	ENSG00000132394	EEFSEC	-0.102005	0.094682	0.911747	1477
23761	ENSG00000241878	PISD	0.115831	0.0947637	0.911747	1478
29855	ENSG00000118900	UBN1	0.130052	0.0947707	0.911747	1479
51154	ENSG00000053372	MRTO4	-0.0819618	0.0948794	0.911747	1480
81285	ENSG00000167332	OR51E2	0.126272	0.0949288	0.911747	1481
85450	ENSG00000148841	ITPRIP	0.134289	0.0950342	0.911747	1482
57414	ENSG00000005486	RHBDD2	-0.0795652	0.0951615	0.911747	1483
79639	ENSG00000126106	TMEM53	-0.0933271	0.09527	0.911747	1484
25828	ENSG00000100348	TXN2	-0.0795791	0.0953761	0.911747	1485
57616	ENSG00000121297	TSHZ3	0.204086	0.0954053	0.911747	1486
6167	ENSG00000145592	RPL37	-0.145516	0.0954808	0.911747	1487
55841	ENSG00000047644	WWC3	0.0941593	0.095525	0.911747	1488
100505761	ENSG00000269609	RPARP-AS1	-0.0965419	0.0955357	0.911747	1489
55510	ENSG00000080007	DDX43	0.281577	0.0957474	0.911747	1490
57559	ENSG00000138134	STAMBPL1	0.111022	0.0958307	0.911747	1491
8349	ENSG00000184678	HIST2H2BE	0.169093	0.0959304	0.911747	1492
55717	ENSG00000120008	WDR11	0.0712874	0.095949	0.911747	1493
3570	ENSG00000160712	IL6R	0.129657	0.095988	0.911747	1494
490	ENSG00000070961	ATP2B1	0.110869	0.0960808	0.911747	1495
5583	ENSG00000027075	PRKCH	-0.0876743	0.0960908	0.911747	1496
5586	ENSG00000065243	PKN2	0.175549	0.0961851	0.911747	1497
53838	ENSG00000171067	C11orf24	-0.0795869	0.0962387	0.911747	1498
80055	ENSG00000197121	PGAP1	0.139834	0.0963119	0.911747	1499
80232	ENSG00000162923	WDR26	0.0878254	0.0963679	0.911747	1500
100505812	ENSG00000268001	CARD8-AS1	0.135865	0.0964061	0.911747	1501
54106	ENSG00000239732	TLR9	0.105293	0.0965839	0.911747	1502
51157	ENSG00000213015	ZNF580	-0.119987	0.0966283	0.911747	1503
65220	ENSG00000008130	NADK	0.145811	0.0966632	0.911747	1504
25915	ENSG00000178057	NDUFAF3	-0.104524	0.096704	0.911747	1505
440823	ENSG00000225783	MIAT	-0.162069	0.096824	0.911747	1506
9922	ENSG00000144711	IQSEC1	0.0824939	0.0968434	0.911747	1507
6839	ENSG00000101945	SUV39H1	-0.0948355	0.096867	0.911747	1508
79363	ENSG00000132881	RSG1	-0.134678	0.0969689	0.911747	1509
79085	ENSG00000125648	SLC25A23	-0.135826	0.0969701	0.911747	1510
8871	ENSG00000078269	SYNJ2	0.108976	0.0970779	0.911747	1511
55173	ENSG00000048544	MRPS10	-0.0640102	0.0971015	0.911747	1512
9377	ENSG00000178741	COX5A	-0.0822507	0.0971238	0.911747	1513
9046	ENSG00000147443	DOK2	-0.113799	0.097288	0.911747	1514
51307	ENSG00000120709	FAM53C	0.120534	0.0973069	0.911747	1515
6400	ENSG00000071537	SEL1L	0.123574	0.097314	0.911747	1516
3039	ENSG00000206172	HBA1	0.422621	0.0974316	0.911747	1517
84317	ENSG00000136710	CCDC115	-0.0595762	0.0974337	0.911747	1518
9410	ENSG00000060688	SNRNP40	-0.0610294	0.0974802	0.911747	1519
1497	ENSG00000040531	CTNS	-0.0756232	0.0975776	0.911747	1520
100291105		LOC100291105	0.123048	0.0977737	0.911747	1521
55073		LRRC37A4P	0.119855	0.097811	0.911747	1522
57091	ENSG00000087589	CASS4	0.155904	0.0978705	0.911747	1523
9270	ENSG00000119185	ITGB1BP1	-0.0648502	0.0979581	0.911747	1524
23229	ENSG00000131089	ARHGEF9	-0.0790937	0.0980726	0.911747	1525
60481	ENSG00000012660	ELOVL5	0.131284	0.0981059	0.911747	1526
80258	ENSG00000183690	EFHC2	0.179641	0.0981887	0.911747	1527
231	ENSG00000085662	AKR1B1	-0.0981436	0.0982398	0.911747	1528
79290	ENSG00000256574	OR13A1	0.2251	0.0983851	0.911747	1529
51506	ENSG00000143222	UFC1	-0.107087	0.0983876	0.911747	1530
57182	ENSG00000151458	ANKRD50	0.155944	0.0985124	0.911747	1531
26057	ENSG00000132466	ANKRD17	0.0682387	0.0985498	0.911747	1532
400960	ENSG00000179818	PCBP1-AS1	0.140492	0.0985571	0.911747	1533
163059	ENSG00000197647	ZNF433	-0.143507	0.0985662	0.911747	1534
401233		HTATSF1P2	0.133875	0.0986258	0.911747	1535
55215	ENSG00000140525	FANCI	-0.0975416	0.0986349	0.911747	1536
400709	ENSG00000161643	SIGLEC16	-0.137404	0.0986816	0.911747	1537
1773	ENSG00000213918	DNASE1	0.0838787	0.0987174	0.911747	1538
2033	ENSG00000100393	EP300	0.101975	0.0987885	0.911747	1539
100287598			0.318632	0.0988858	0.911747	1540
10746	ENSG00000169967	MAP3K2	0.137125	0.0988933	0.911747	1541
441212	ENSG00000205763	RP9P	-0.115734	0.0991098	0.911747	1542
10518	ENSG00000136425	CIB2	-0.198244	0.0991613	0.911747	1543
5790	ENSG00000213402	PTPRCAP	-0.113895	0.0992605	0.911747	1544
79056	ENSG00000135378	PRRG4	0.168967	0.0992763	0.911747	1545
100509263			0.0700941	0.0993823	0.911747	1546
1416	ENSG00000100058	CRYBB2P1	-0.0839843	0.0993964	0.911747	1547
729633		MRS2P2	-0.149121	0.0994413	0.911747	1548
51099	ENSG00000011198	ABHD5	0.126322	0.0994707	0.911747	1549
51020	ENSG00000111906	HDDC2	-0.114279	0.0995288	0.911747	1550
11339	ENSG00000104147	OIP5	-0.214895	0.0996137	0.911747	1551
441394		SUGT1P1	0.14788	0.0996495	0.911747	1552
1105	ENSG00000153922	CHD1	0.140504	0.0996714	0.911747	1553
79575	ENSG00000127220	ABHD8	-0.100803	0.0997024	0.911747	1554
8636	ENSG00000176101	SSNA1	-0.0849816	0.0997353	0.911747	1555
55852	ENSG00000136478	TEX2	-0.0873227	0.0997696	0.911747	1556
643904	ENSG00000189051	RNF222	0.0875486	0.0998118	0.911747	1557
23646	ENSG00000105223	PLD3	-0.113643	0.099843	0.911747	1558
6583	ENSG00000197208	SLC22A4	0.217524	0.0998802	0.911747	1559
22914	ENSG00000213809	KLRK1	-0.197868	0.099902	0.911747	1560
79077	ENSG00000179958	DCTPP1	-0.0848892	0.100026	0.911747	1561
7388	ENSG00000173660	UQCRH	-0.165109	0.100029	0.911747	1562
56896	ENSG00000157851	DPYSL5	0.0819651	0.100099	0.911747	1563
715	ENSG00000159403	C1R	0.170345	0.100147	0.911747	1564
112817	ENSG00000241935	HOGA1	0.0777663	0.100166	0.911747	1565
51327	ENSG00000169877	AHSP	0.341811	0.100178	0.911747	1566
79772	ENSG00000175471	MCTP1	0.16028	0.100244	0.911747	1567
26297	ENSG00000129158	SERGEF	-0.0845523	0.100288	0.911747	1568
54433	ENSG00000109534	GAR1	-0.096928	0.100344	0.911747	1569
148137	ENSG00000167595	PROSER3	0.0911777	0.100427	0.911747	1570
3577	ENSG00000163464	CXCR1	0.178341	0.100435	0.911747	1571
51287	ENSG00000181924	COA4	-0.0789427	0.100438	0.911747	1572
64798	ENSG00000155792	DEPTOR	-0.208875	0.100517	0.911747	1573
3604	ENSG00000049249	TNFRSF9	0.107559	0.100562	0.911747	1574
114659	ENSG00000185158	LRRC37B	0.0610001	0.100584	0.911747	1575
9821	ENSG00000023287	RB1CC1	0.168353	0.10069	0.911747	1576
7543	ENSG00000005889	ZFX	0.0897483	0.100699	0.911747	1577
1953	ENSG00000162591	MEGF6	0.113684	0.100708	0.911747	1578
2071	ENSG00000163161	ERCC3	-0.0609633	0.100708	0.911747	1579
2153	ENSG00000198734	F5	0.210565	0.100945	0.911747	1580
23198	ENSG00000068878	PSME4	0.0611973	0.100973	0.911747	1581
4795	ENSG00000204498	NFKBIL1	-0.0747199	0.100974	0.911747	1582
2533	ENSG00000082074	FYB1	0.129572	0.101031	0.911747	1583
5524	ENSG00000119383	PTPA	-0.0924471	0.101128	0.911747	1584
4601	ENSG00000119950	MXI1	0.130892	0.101212	0.911747	1585
151195	ENSG00000163249	CCNYL1	0.0659111	0.101233	0.911747	1586
6622	ENSG00000145335	SNCA	0.274092	0.101339	0.911747	1587
54958	ENSG00000130748	TMEM160	-0.102865	0.101355	0.911747	1588
64963	ENSG00000181991	MRPS11	-0.0802361	0.101389	0.911747	1589
254225	ENSG00000166439	RNF169	0.121544	0.101436	0.911747	1590
9354	ENSG00000110344	UBE4A	0.0744581	0.101482	0.911747	1591
728218	ENSG00000228055	LINC00864	0.129093	0.101522	0.911747	1592
5783	ENSG00000163629	PTPN13	0.167478	0.101663	0.911747	1593
51237	ENSG00000170476	MZB1	-0.237871	0.101677	0.911747	1594
8021	ENSG00000126883	NUP214	0.1039	0.101684	0.911747	1595
8702	ENSG00000121578	B4GALT4	-0.0992095	0.101708	0.911747	1596
124093	ENSG00000162004	CCDC78	0.170419	0.101851	0.911747	1597
4500	ENSG00000260549	MT1L	-0.282981	0.1019	0.911747	1598
2224	ENSG00000160752	FDPS	-0.0743887	0.10194	0.911747	1599
55796	ENSG00000076770	MBNL3	0.113723	0.101984	0.911747	1600
22806	ENSG00000161405	IKZF3	-0.0697266	0.102274	0.911747	1601
9551	ENSG00000241468	ATP5J2	-0.0837319	0.102323	0.911747	1602
5387	ENSG00000127957	PMS2P3	-0.071587	0.102574	0.911747	1603
4702	ENSG00000119421	NDUFA8	-0.0841302	0.10259	0.911747	1604
51573	ENSG00000006007	GDE1	0.0925144	0.102603	0.911747	1605
5836	ENSG00000100504	PYGL	0.185391	0.102606	0.911747	1606
4217	ENSG00000197442	MAP3K5	0.127756	0.10268	0.911747	1607
23327	ENSG00000049759	NEDD4L	0.0886555	0.102694	0.911747	1608
9061	ENSG00000138801	PAPSS1	-0.12291	0.102711	0.911747	1609
9857	ENSG00000135837	CEP350	0.0980721	0.102943	0.911747	1610
4126	ENSG00000109323	MANBA	0.0854095	0.102953	0.911747	1611
84680	ENSG00000110455	ACCS	-0.146618	0.103018	0.911747	1612
100862680	ENSG00000256193	LINC00507	0.0887628	0.103042	0.911747	1613
55599	ENSG00000185946	RNPC3	0.115712	0.103066	0.911747	1614
115727	ENSG00000171777	RASGRP4	0.133232	0.103292	0.911747	1615
79829	ENSG00000110583	NAA40	-0.0812883	0.103306	0.911747	1616
2529	ENSG00000180549	FUT7	0.138308	0.103313	0.911747	1617
654231	ENSG00000122543	OCM	-0.202581	0.103386	0.911747	1618
27440	ENSG00000069998	HDHD5	-0.0702628	0.103609	0.911747	1619
5096	ENSG00000114054	PCCB	-0.0770864	0.10362	0.911747	1620
7918	ENSG00000204438	GPANK1	-0.0704172	0.103645	0.911747	1621
7123	ENSG00000163815	CLEC3B	-0.213814	0.103764	0.911747	1622
26262	ENSG00000048140	TSPAN17	-0.0943997	0.103766	0.911747	1623
51293	ENSG00000167775	CD320	-0.122948	0.103827	0.911747	1624
132884	ENSG00000173040	EVC2	-0.214129	0.103898	0.911747	1625
85463	ENSG00000149289	ZC3H12C	0.160066	0.103913	0.911747	1626
100049587	ENSG00000254415	SIGLEC14	0.307145	0.103931	0.911747	1627
1654	ENSG00000215301	DDX3X	0.135423	0.103946	0.911747	1628
7049	ENSG00000069702	TGFBR3	-0.167023	0.104014	0.911747	1629
728758		PIN4P1	0.0982052	0.104018	0.911747	1630
5162	ENSG00000168291	PDHB	-0.0649027	0.104028	0.911747	1631
54797	ENSG00000130772	MED18	-0.0566961	0.104143	0.911747	1632
5778	ENSG00000143851	PTPN7	-0.0952895	0.104216	0.911747	1633
54918	ENSG00000091317	CMTM6	0.141209	0.10424	0.911747	1634
6609	ENSG00000166311	SMPD1	-0.0917416	0.104252	0.911747	1635
1329	ENSG00000135940	COX5B	-0.0889416	0.104357	0.911747	1636
23201	ENSG00000054965	FAM168A	0.0919223	0.104428	0.911747	1637
9990	ENSG00000140199	SLC12A6	0.0968524	0.10443	0.911747	1638
88455	ENSG00000076513	ANKRD13A	0.102735	0.104564	0.911747	1639
9143	ENSG00000127561	SYNGR3	-0.235686	0.104739	0.911747	1640
2212	ENSG00000143226	FCGR2A	0.17518	0.104862	0.911747	1641
400499	ENSG00000188897	LOC400499	0.132922	0.104896	0.911747	1642
220064	ENSG00000149716	ORAOV1	-0.0613356	0.104977	0.911747	1643
166012	ENSG00000180767	CHST13	-0.231324	0.105031	0.911747	1644
6626	ENSG00000077312	SNRPA	-0.0833243	0.105072	0.911747	1645
89884	ENSG00000121454	LHX4	0.13411	0.105076	0.911747	1646
81786	ENSG00000146054	TRIM7	-0.117724	0.105131	0.911747	1647
3772	ENSG00000157551	KCNJ15	0.238979	0.105162	0.911747	1648
8892	ENSG00000119718	EIF2B2	-0.0713182	0.105206	0.911747	1649
64863	ENSG00000101574	METTL4	0.091715	0.105219	0.911747	1650
3709	ENSG00000123104	ITPR2	0.0896658	0.105259	0.911747	1651
79627	ENSG00000119900	OGFRL1	0.167719	0.105278	0.911747	1652
1174	ENSG00000106367	AP1S1	-0.0948769	0.10529	0.911747	1653
1352	ENSG00000006695	COX10	-0.0723123	0.10543	0.911747	1654
7988	ENSG00000170260	ZNF212	-0.079627	0.105501	0.911747	1655
4784	ENSG00000008441	NFIX	0.167668	0.105664	0.911747	1656
27180	ENSG00000129450	SIGLEC9	0.136767	0.105733	0.911747	1657
22995	ENSG00000103995	CEP152	0.114038	0.105742	0.911747	1658
10200	ENSG00000135698	MPHOSPH6	-0.109918	0.105921	0.911747	1659
7056	ENSG00000178726	THBD	0.167929	0.105942	0.911747	1660
404665	ENSG00000226800	CACTIN-AS1	-0.178838	0.105959	0.911747	1661
57186	ENSG00000188559	RALGAPA2	0.095147	0.10599	0.911747	1662
5520	ENSG00000221914	PPP2R2A	0.0677393	0.106012	0.911747	1663
64397	ENSG00000103994	ZNF106	0.099281	0.106128	0.911747	1664
84525	ENSG00000171476	HOPX	-0.16071	0.106201	0.911747	1665
168544	ENSG00000181444	ZNF467	0.143754	0.106343	0.911747	1666
7706	ENSG00000121060	TRIM25	0.155397	0.106343	0.911747	1667
8503	ENSG00000117461	PIK3R3	-0.149002	0.106377	0.911747	1668
5864	ENSG00000105649	RAB3A	0.11427	0.10638	0.911747	1669
127670	ENSG00000203730	TEDDM1	-0.139255	0.106573	0.911747	1670
57019	ENSG00000005194	CIAPIN1	-0.0752188	0.106609	0.911747	1671
79768	ENSG00000134152	KATNBL1	0.163143	0.106666	0.911747	1672
284751	ENSG00000203999	LINC01270	0.265208	0.1067	0.911747	1673
84787	ENSG00000133247	KMT5C	-0.0838647	0.106771	0.911747	1674
8742	ENSG00000239697	TNFSF12	-0.071903	0.10679	0.911747	1675
4733	ENSG00000185721	DRG1	-0.0712964	0.106801	0.911747	1676
7727	ENSG00000103343	ZNF174	-0.0760821	0.106854	0.911747	1677
314	ENSG00000131480	AOC2	0.157488	0.106892	0.911747	1678
93627	ENSG00000145348	TBCK	0.0800078	0.10691	0.911747	1679
7923	ENSG00000204228	HSD17B8	-0.10162	0.107	0.911747	1680
262	ENSG00000123505	AMD1	0.0827013	0.107012	0.911747	1681
11066	ENSG00000184209	SNRNP35	-0.0859711	0.107038	0.911747	1682
1635	ENSG00000129187	DCTD	-0.062107	0.107236	0.911747	1683
7323	ENSG00000109332	UBE2D3	0.094477	0.107248	0.911747	1684
10205	ENSG00000149573	MPZL2	0.168603	0.107342	0.911747	1685
79849	ENSG00000172367	PDZD3	0.202989	0.107343	0.911747	1686
80895	ENSG00000132323	ILKAP	-0.0765106	0.107358	0.911747	1687
6667	ENSG00000185591	SP1	0.0956309	0.107435	0.911747	1688
7030	ENSG00000068323	TFE3	0.103683	0.107459	0.911747	1689
664709	ENSG00000214223	HNRNPA1P10	-0.0817374	0.107528	0.911747	1690
91746	ENSG00000083896	YTHDC1	0.0612952	0.107582	0.911747	1691
100885848	ENSG00000267060	PTGES3L	0.0912208	0.107716	0.911747	1692
57649	ENSG00000109118	PHF12	0.0727386	0.107801	0.911747	1693
91977	ENSG00000164591	MYOZ3	0.0945469	0.108024	0.911747	1694
6103	ENSG00000156313	RPGR	0.14875	0.108056	0.911747	1695
65244	ENSG00000123352	SPATS2	-0.0842363	0.108077	0.911747	1696
10144	ENSG00000138640	FAM13A	0.0874531	0.108099	0.911747	1697
10251	ENSG00000168939	SPRY3	0.113494	0.108117	0.911747	1698
79086	ENSG00000214046	SMIM7	-0.0817686	0.108147	0.911747	1699
283521	ENSG00000281106	TMEM272	0.172257	0.108164	0.911747	1700
51538	ENSG00000121766	ZCCHC17	-0.113418	0.108311	0.911747	1701
54812	ENSG00000119844	AFTPH	0.0750006	0.108339	0.911747	1702
64777	ENSG00000145916	RMND5B	-0.0772105	0.108391	0.911747	1703
100887750	ENSG00000243406	MRPS31P5	-0.0800748	0.108529	0.911747	1704
708	ENSG00000108561	C1QBP	-0.0684055	0.108557	0.911747	1705
55351	ENSG00000152953	STK32B	-0.193186	0.108728	0.911747	1706
5591	ENSG00000253729	PRKDC	0.111172	0.108742	0.911747	1707
79685	ENSG00000164576	SAP30L	0.0660991	0.10877	0.911747	1708
10172	ENSG00000152454	ZNF256	-0.131897	0.108784	0.911747	1709
4701	ENSG00000267855	NDUFA7	-0.0918996	0.108804	0.911747	1710
8038	ENSG00000148848	ADAM12	0.27119	0.10886	0.911747	1711
6655	ENSG00000100485	SOS2	0.126915	0.108987	0.911747	1712
23208	ENSG00000132718	SYT11	-0.0738461	0.109009	0.911747	1713
11177	ENSG00000198604	BAZ1A	0.159194	0.109045	0.911747	1714
221442	ENSG00000161912	ADCY10P1	0.0897721	0.109046	0.911747	1715
100652781		SNX29P1	0.135659	0.109067	0.911747	1716
3683	ENSG00000005844	ITGAL	-0.0766326	0.109072	0.911747	1717
57567	ENSG00000166188	ZNF319	-0.0737545	0.109151	0.911747	1718
23640	ENSG00000133265	HSPBP1	-0.11942	0.109152	0.911747	1719
646300		COL6A4P2	0.122246	0.109177	0.911747	1720
5913	ENSG00000165917	RAPSN	0.218995	0.109238	0.911747	1721
23463	ENSG00000116237	ICMT	-0.0518499	0.109273	0.911747	1722
728489	ENSG00000213221	DNLZ	-0.15431	0.109414	0.911747	1723
80129	ENSG00000120262	CCDC170	0.152618	0.109464	0.911747	1724
80072	ENSG00000260339	HEXA-AS1	0.164901	0.109496	0.911747	1725
55049	ENSG00000006015	REX1BD	-0.0845633	0.109577	0.911747	1726
84852	ENSG00000203865	ATP1A1-AS1	-0.129586	0.109596	0.911747	1727
124222	ENSG00000162073	PAQR4	-0.11967	0.10986	0.911747	1728
619571	ENSG00000272296	SNORD96A	0.248552	0.109876	0.911747	1729
6132	ENSG00000161016	RPL8	-0.0985039	0.109901	0.911747	1730
80014	ENSG00000151718	WWC2	0.191679	0.109919	0.911747	1731
513	ENSG00000099624	ATP5D	-0.114509	0.109926	0.911747	1732
201799	ENSG00000170006	TMEM154	0.135616	0.110126	0.911747	1733
728537	ENSG00000228486	C2orf92	-0.127731	0.110142	0.911747	1734
494115	ENSG00000213516	RBMXL1	0.0754219	0.110242	0.911747	1735
9315	ENSG00000134986	NREP	-0.0709647	0.110272	0.911747	1736
8910	ENSG00000127990	SGCE	-0.221282	0.110289	0.911747	1737
3902	ENSG00000089692	LAG3	-0.151306	0.110493	0.911747	1738
79712	ENSG00000121964	GTDC1	0.0826318	0.110574	0.911747	1739
1486	ENSG00000117151	CTBS	0.144572	0.110838	0.911747	1740
56929	ENSG00000145780	FEM1C	0.121739	0.110857	0.911747	1741
100526831	ENSG00000260280	SLX1B-SULT1A4	0.154048	0.110876	0.911747	1742
84823	ENSG00000176619	LMNB2	-0.0941988	0.110963	0.911747	1743
3480	ENSG00000140443	IGF1R	0.154413	0.111025	0.911747	1744
26355	ENSG00000114023	FAM162A	-0.0995191	0.111027	0.911747	1745
26040	ENSG00000152217	SETBP1	-0.122797	0.111044	0.911747	1746
57532	ENSG00000108256	NUFIP2	0.119741	0.111337	0.911747	1747
84443	ENSG00000147234	FRMPD3	-0.173346	0.11135	0.911747	1748
1777	ENSG00000105612	DNASE2	-0.109452	0.11139	0.911747	1749
6822	ENSG00000105398	SULT2A1	0.106222	0.111391	0.911747	1750
54084	ENSG00000175894	TSPEAR	0.318647	0.111399	0.911747	1751
10942	ENSG00000007038	PRSS21	-0.235859	0.111437	0.911747	1752
57106	ENSG00000090971	NAT14	-0.12039	0.111701	0.911747	1753
81572	ENSG00000088356	PDRG1	-0.0698088	0.111802	0.911747	1754
79134	ENSG00000226479	TMEM185B	0.0792102	0.111841	0.911747	1755
83463	ENSG00000213347	MXD3	0.123468	0.111857	0.911747	1756
100509487			0.138274	0.112181	0.911747	1757
6119	ENSG00000106399	RPA3	-0.115763	0.112188	0.911747	1758
84818	ENSG00000163702	IL17RC	-0.138125	0.112189	0.911747	1759
29035	ENSG00000182831	C16orf72	0.0992499	0.112229	0.911747	1760
84885	ENSG00000160446	ZDHHC12	-0.0878021	0.112231	0.911747	1761
23097	ENSG00000155111	CDK19	0.0982489	0.112369	0.911747	1762
55346	ENSG00000176148	TCP11L1	-0.0998037	0.112456	0.911747	1763
5786	ENSG00000132670	PTPRA	-0.050406	0.11251	0.911747	1764
79847	ENSG00000138111	MFSD13A	-0.09083	0.11263	0.911747	1765
51218	ENSG00000182512	GLRX5	0.0859633	0.112893	0.911747	1766
6809	ENSG00000166900	STX3	0.154941	0.112899	0.911747	1767
283693	ENSG00000259315	ACTG1P17	-0.0789488	0.112904	0.911747	1768
79590	ENSG00000143314	MRPL24	-0.0828448	0.112982	0.911747	1769
29128	ENSG00000276043	UHRF1	-0.0957453	0.113038	0.911747	1770
100506746	ENSG00000163633	AFF1-AS1	-0.0785934	0.113153	0.911747	1771
116115	ENSG00000167625	ZNF526	-0.0563556	0.113175	0.911747	1772
284565	ENSG00000266338	NBPF15	0.139544	0.113216	0.911747	1773
64320	ENSG00000163481	RNF25	-0.0675767	0.113237	0.911747	1774
23431	ENSG00000081014	AP4E1	0.0632244	0.11324	0.911747	1775
146862	ENSG00000141161	UNC45B	-0.126075	0.113267	0.911747	1776
51258	ENSG00000111639	MRPL51	-0.131007	0.113269	0.911747	1777
23317	ENSG00000138246	DNAJC13	0.105385	0.113487	0.911747	1778
8826	ENSG00000140575	IQGAP1	0.136855	0.113547	0.911747	1779
114801	ENSG00000164484	TMEM200A	0.233781	0.113782	0.911747	1780
84230	ENSG00000171488	LRRC8C	0.0779917	0.113799	0.911747	1781
64081	ENSG00000108187	PBLD	-0.103562	0.113805	0.911747	1782
57696	ENSG00000111364	DDX55	-0.0658819	0.113906	0.911747	1783
115761	ENSG00000152213	ARL11	0.14328	0.113936	0.911747	1784
100506713	ENSG00000215067	ALOX12-AS1	0.108329	0.114031	0.911747	1785
152815	ENSG00000174796	THAP6	0.0809701	0.114174	0.911747	1786
146880	ENSG00000215769	ARHGAP27P1	0.0706042	0.114322	0.911747	1787
79665	ENSG00000108406	DHX40	0.0733999	0.114373	0.911747	1788
23034	ENSG00000020577	SAMD4A	0.218118	0.114385	0.911747	1789
22818	ENSG00000111481	COPZ1	-0.0684286	0.114487	0.911747	1790
131096	ENSG00000183960	KCNH8	0.19647	0.114621	0.911747	1791
51805	ENSG00000132423	COQ3	-0.136491	0.114691	0.911747	1792
91893	ENSG00000255561	FDXACB1	-0.0651279	0.114717	0.911747	1793
342184	ENSG00000248905	FMN1	-0.142784	0.114839	0.911747	1794
222068	ENSG00000158604	TMED4	-0.0515837	0.114852	0.911747	1795
11137	ENSG00000136045	PWP1	-0.0706238	0.114868	0.911747	1796
1982	ENSG00000110321	EIF4G2	0.072829	0.114918	0.911747	1797
100286844	ENSG00000258057	BCDIN3D-AS1	0.100235	0.114944	0.911747	1798
4763	ENSG00000196712	NF1	0.0999607	0.115108	0.911747	1799
284649	ENSG00000232860	SMG7-AS1	0.117545	0.115143	0.911747	1800
4913	ENSG00000065057	NTHL1	-0.115631	0.115151	0.911747	1801
7965	ENSG00000106305	AIMP2	-0.0953224	0.115152	0.911747	1802
55288	ENSG00000126858	RHOT1	0.125007	0.115187	0.911747	1803
22845	ENSG00000175283	DOLK	-0.0804054	0.11527	0.911747	1804
54814	ENSG00000011478	QPCTL	-0.0690789	0.115356	0.911747	1805
11034	ENSG00000125868	DSTN	-0.057524	0.115366	0.911747	1806
54840	ENSG00000137074	APTX	-0.0653409	0.115425	0.911747	1807
100505715	ENSG00000267058	LOC100505715	0.225916	0.11544	0.911747	1808
64854	ENSG00000109189	USP46	0.0854163	0.115473	0.911747	1809
4778	ENSG00000123405	NFE2	0.160566	0.115566	0.911747	1810
10057	ENSG00000114770	ABCC5	0.0901356	0.115667	0.911747	1811
100505821			0.106468	0.115704	0.911747	1812
90288	ENSG00000172771	EFCAB12	0.15732	0.115829	0.911747	1813
932	ENSG00000149516	MS4A3	-0.272594	0.115853	0.911747	1814
7169	ENSG00000198467	TPM2	-0.199605	0.115873	0.911747	1815
5885	ENSG00000164754	RAD21	0.08068	0.115878	0.911747	1816
25852	ENSG00000114098	ARMC8	0.0496171	0.11591	0.911747	1817
151011	ENSG00000186522	SEPT10	0.150919	0.116098	0.911747	1818
4828	ENSG00000197696	NMB	-0.130369	0.116218	0.911747	1819
100652741			0.143902	0.11624	0.911747	1820
57061	ENSG00000283122	HYMAI	-0.119374	0.116287	0.911747	1821
5151	ENSG00000073417	PDE8A	0.0818152	0.116369	0.911747	1822
5195	ENSG00000142655	PEX14	-0.092913	0.11651	0.911747	1823
400322	ENSG00000276550	HERC2P2	0.1254	0.116579	0.911747	1824
26140	ENSG00000214021	TTLL3	0.0651953	0.116677	0.911747	1825
160365	ENSG00000184293	CLECL1	0.218402	0.116701	0.911747	1826
5641	ENSG00000100600	LGMN	-0.106363	0.116711	0.911747	1827
51003	ENSG00000108590	MED31	0.103389	0.116799	0.911747	1828
51316	ENSG00000145287	PLAC8	-0.116142	0.116832	0.911747	1829
10101	ENSG00000095906	NUBP2	-0.0902497	0.116911	0.911747	1830
7389	ENSG00000126088	UROD	-0.0747623	0.116972	0.911747	1831
79096	ENSG00000149179	C11orf49	-0.0923038	0.117103	0.911747	1832
57035	ENSG00000117616	RSRP1	0.103904	0.117108	0.911747	1833
50807	ENSG00000153317	ASAP1	0.13451	0.117113	0.911747	1834
100499489		LOC100499489	-0.130535	0.117115	0.911747	1835
285359		PDCL3P4	-0.131176	0.117142	0.911747	1836
2125	ENSG00000167880	EVPL	-0.292318	0.117209	0.911747	1837
975	ENSG00000110651	CD81	-0.100981	0.117237	0.911747	1838
6007	ENSG00000187010	RHD	-0.115148	0.117249	0.911747	1839
55765	ENSG00000163362	C1orf106	-0.0995042	0.117493	0.911747	1840
26959	ENSG00000105856	HBP1	0.081668	0.117503	0.911747	1841
57493	ENSG00000173706	HEG1	-0.106888	0.117514	0.911747	1842
51117	ENSG00000167113	COQ4	-0.0858733	0.117556	0.911747	1843
54843	ENSG00000137501	SYTL2	-0.132963	0.117563	0.911747	1844
128646	ENSG00000125900	SIRPD	0.160701	0.117745	0.911747	1845
158248	ENSG00000167094	TTC16	-0.14885	0.117752	0.911747	1846
27106	ENSG00000105643	ARRDC2	-0.0686945	0.117765	0.911747	1847
284439	ENSG00000181035	SLC25A42	-0.0985414	0.117809	0.911747	1848
8935	ENSG00000005020	SKAP2	0.149779	0.11782	0.911747	1849
27335	ENSG00000178982	EIF3K	-0.0733001	0.117879	0.911747	1850
10758	ENSG00000056972	TRAF3IP2	0.052775	0.118053	0.911747	1851
55171	ENSG00000113838	TBCCD1	0.052181	0.118121	0.911747	1852
10158	ENSG00000162366	PDZK1IP1	0.264407	0.118182	0.911747	1853
79929	ENSG00000180834	MAP6D1	-0.129534	0.118197	0.911747	1854
85379	ENSG00000197077	KIAA1671	-0.112794	0.118251	0.911747	1855
4660	ENSG00000077157	PPP1R12B	0.112624	0.118328	0.911747	1856
2208	ENSG00000104921	FCER2	0.150682	0.11835	0.911747	1857
284353	ENSG00000179846	NKPD1	0.133114	0.11836	0.911747	1858
23186	ENSG00000089902	RCOR1	0.11175	0.118392	0.911747	1859
81543	ENSG00000160233	LRRC3	0.0965225	0.118411	0.911747	1860
100506881	ENSG00000236753	MKLN1-AS	0.086136	0.118417	0.911747	1861
439996	ENSG00000204010	IFIT1B	0.312212	0.118454	0.911747	1862
51105	ENSG00000129292	PHF20L1	0.143295	0.118471	0.911747	1863
4157	ENSG00000258839	MC1R	-0.156003	0.11848	0.911747	1864
5635	ENSG00000161542	PRPSAP1	-0.0555797	0.118537	0.911747	1865
54436	ENSG00000125089	SH3TC1	-0.133147	0.118566	0.911747	1866
642587	ENSG00000230937	MIR205HG	0.156745	0.118677	0.911747	1867
11010	ENSG00000139278	GLIPR1	0.107537	0.118691	0.911747	1868
646023	ENSG00000178803	ADORA2A-AS1	0.124259	0.118695	0.911747	1869
644974	ENSG00000251287	ALG1L2	0.183648	0.118719	0.911747	1870
23568	ENSG00000102931	ARL2BP	-0.0584072	0.118789	0.911747	1871
653784	ENSG00000173272	MZT2A	-0.152131	0.118818	0.911747	1872
23161	ENSG00000071189	SNX13	0.14509	0.118892	0.911747	1873
6832	ENSG00000156502	SUPV3L1	-0.0684023	0.118966	0.911747	1874
642280	ENSG00000198155	ZNF876P	-0.12875	0.118996	0.911747	1875
9212	ENSG00000178999	AURKB	-0.17216	0.119023	0.911747	1876
64975	ENSG00000182154	MRPL41	-0.0944405	0.119052	0.911747	1877
10388	ENSG00000196074	SYCP2	0.197918	0.119101	0.911747	1878
79869	ENSG00000149532	CPSF7	0.0610751	0.119111	0.911747	1879
84649	ENSG00000062282	DGAT2	0.160497	0.119136	0.911747	1880
64222	ENSG00000186283	TOR3A	-0.0736071	0.119233	0.911747	1881
84545	ENSG00000055950	MRPL43	-0.0686059	0.119235	0.911747	1882
4214	ENSG00000095015	MAP3K1	0.113755	0.119365	0.911747	1883
64407	ENSG00000150681	RGS18	0.212163	0.119383	0.911747	1884
283349	ENSG00000153179	RASSF3	0.102425	0.119425	0.911747	1885
55751	ENSG00000164168	TMEM184C	0.0560606	0.119603	0.911747	1886
10471	ENSG00000204220	PFDN6	-0.0772048	0.11975	0.911747	1887
9988	ENSG00000135164	DMTF1	0.0854775	0.119762	0.911747	1888
3460	ENSG00000159128	IFNGR2	0.118746	0.11979	0.911747	1889
124641	ENSG00000262664	OVCA2	-0.17581	0.119824	0.911747	1890
10466	ENSG00000164597	COG5	0.0746413	0.119842	0.911747	1891
2124	ENSG00000185862	EVI2B	0.114725	0.119919	0.911747	1892
56996	ENSG00000146828	SLC12A9	0.0807143	0.120006	0.911747	1893
54913	ENSG00000178718	RPP25	-0.116082	0.120017	0.911747	1894
114088	ENSG00000100505	TRIM9	0.247928	0.12013	0.911747	1895
473	ENSG00000142599	RERE	0.115279	0.120165	0.911747	1896
8899	ENSG00000112739	PRPF4B	0.0857282	0.1202	0.911747	1897
10875	ENSG00000127951	FGL2	0.184119	0.120247	0.911747	1898
64122	ENSG00000167363	FN3K	-0.198435	0.120254	0.911747	1899
253980	ENSG00000174943	KCTD13	-0.0682572	0.120257	0.911747	1900
7702	ENSG00000166478	ZNF143	0.0623008	0.120328	0.911747	1901
7165	ENSG00000101150	TPD52L2	0.0928982	0.120452	0.911747	1902
114299	ENSG00000243444	PALM2	0.0868204	0.120565	0.911747	1903
5062	ENSG00000180370	PAK2	0.100415	0.120578	0.911747	1904
9445	ENSG00000136156	ITM2B	0.115838	0.120679	0.911747	1905
100506051			0.151254	0.120917	0.911747	1906
255231	ENSG00000153898	MCOLN2	-0.103133	0.120994	0.911747	1907
85456	ENSG00000149115	TNKS1BP1	-0.114277	0.121016	0.911747	1908
100505676	ENSG00000246145	RRS1-AS1	0.0812437	0.121181	0.911747	1909
3767	ENSG00000187486	KCNJ11	-0.0709208	0.121234	0.911747	1910
3423	ENSG00000010404	IDS	0.0879227	0.121405	0.911747	1911
9414	ENSG00000119139	TJP2	0.109475	0.121539	0.911747	1912
538	ENSG00000165240	ATP7A	0.100866	0.121604	0.911747	1913
9025	ENSG00000112130	RNF8	-0.0717647	0.121654	0.911747	1914
92609	ENSG00000105197	TIMM50	-0.0716569	0.121943	0.911747	1915
39	ENSG00000120437	ACAT2	-0.0875012	0.12196	0.911747	1916
9254	ENSG00000007402	CACNA2D2	-0.104268	0.121967	0.911747	1917
1850	ENSG00000184545	DUSP8	-0.137323	0.122116	0.911747	1918
8799	ENSG00000131779	PEX11B	-0.0595496	0.122168	0.911747	1919
138151	ENSG00000148411	NACC2	0.081867	0.122358	0.911747	1920
84313	ENSG00000131475	VPS25	-0.072111	0.122452	0.911747	1921
7745	ENSG00000198315	ZKSCAN8	0.12985	0.122532	0.911747	1922
1312	ENSG00000093010	COMT	-0.0906399	0.122544	0.911747	1923
100190986		LOC100190986	0.107634	0.122633	0.911747	1924
81671	ENSG00000062716	VMP1	0.133125	0.12267	0.911747	1925
84247	ENSG00000188636	RTL6	-0.0866125	0.122682	0.911747	1926
84187	ENSG00000157600	TMEM164	-0.184363	0.122753	0.911747	1927
284757	ENSG00000228340	MIR646HG	0.106615	0.122766	0.911747	1928
5710	ENSG00000159352	PSMD4	-0.074859	0.122787	0.911747	1929
283299	ENSG00000254951	LOC283299	0.0888532	0.122877	0.911747	1930
23481	ENSG00000100029	PES1	-0.0873032	0.122885	0.911747	1931
100507507		LOC100507507	0.112817	0.123054	0.911747	1932
8773	ENSG00000092531	SNAP23	0.0867741	0.123086	0.911747	1933
100128653		LOC100128653	0.191583	0.123358	0.911747	1934
23133	ENSG00000172943	PHF8	0.0592644	0.123444	0.911747	1935
170394	ENSG00000171813	PWWP2B	-0.0909695	0.123547	0.911747	1936
5250	ENSG00000075415	SLC25A3	-0.0667208	0.123622	0.911747	1937
100130958	ENSG00000205078	SYCE1L	-0.206417	0.123628	0.911747	1938
79896	ENSG00000185875	THNSL1	-0.112042	0.123631	0.911747	1939
23234	ENSG00000213551	DNAJC9	-0.0716215	0.123697	0.911747	1940
100133991	ENSG00000267278	MAP3K14-AS1	0.106897	0.123699	0.911747	1941
387882	ENSG00000235162	C12orf75	-0.133189	0.1237	0.911747	1942
729444			-0.211653	0.123728	0.911747	1943
2972	ENSG00000185024	BRF1	-0.0915075	0.123748	0.911747	1944
728936			0.0711248	0.123777	0.911747	1945
284361	ENSG00000161671	EMC10	-0.0698327	0.123803	0.911747	1946
171220	ENSG00000248593	DSTNP2	-0.0879336	0.123863	0.911747	1947
1089	ENSG00000105352	CEACAM4	0.160146	0.123923	0.911747	1948
653375			-0.0995278	0.123954	0.911747	1949
1906	ENSG00000078401	EDN1	0.152364	0.123956	0.911747	1950
165324	ENSG00000173960	UBXN2A	0.0812576	0.123967	0.911747	1951
10573	ENSG00000086504	MRPL28	-0.0915975	0.124058	0.911747	1952
11000	ENSG00000143554	SLC27A3	-0.129789	0.124124	0.911747	1953
7158	ENSG00000067369	TP53BP1	0.0624115	0.124168	0.911747	1954
283518	ENSG00000198553	KCNRG	-0.144155	0.124305	0.911747	1955
7422	ENSG00000112715	VEGFA	0.123035	0.124344	0.911747	1956
818	ENSG00000148660	CAMK2G	0.0747667	0.124407	0.911747	1957
388341	ENSG00000181350	LRRC75A	0.123602	0.12441	0.911747	1958
5441	ENSG00000177700	POLR2L	-0.0914476	0.124469	0.911747	1959
11020	ENSG00000100360	IFT27	-0.0771335	0.124522	0.911747	1960
81609	ENSG00000143376	SNX27	0.0844926	0.124527	0.911747	1961
400863			0.237047	0.124653	0.911747	1962
51700	ENSG00000166394	CYB5R2	0.215392	0.124742	0.911747	1963
3454	ENSG00000142166	IFNAR1	0.0997587	0.124818	0.911747	1964
79001	ENSG00000167397	VKORC1	-0.0730105	0.124832	0.911747	1965
124989	ENSG00000178852	EFCAB13	0.190459	0.124957	0.911747	1966
84280	ENSG00000148925	BTBD10	0.10286	0.125057	0.911747	1967
27332	ENSG00000075292	ZNF638	0.0780876	0.125135	0.911747	1968
843	ENSG00000003400	CASP10	-0.065616	0.125161	0.911747	1969
100886964		PTCSC3	0.0830655	0.12517	0.911747	1970
25875	ENSG00000050426	LETMD1	-0.0562389	0.12519	0.911747	1971
9103	ENSG00000143226	FCGR2C	0.158594	0.125205	0.911747	1972
5686	ENSG00000143106	PSMA5	-0.0657152	0.125258	0.911747	1973
150776	ENSG00000152117	LOC150776	-0.0761224	0.125436	0.911747	1974
5921	ENSG00000145715	RASA1	0.0942702	0.12548	0.911747	1975
653641	ENSG00000167195	GOLGA6C	0.152305	0.125532	0.911747	1976
4041	ENSG00000162337	LRP5	-0.157419	0.125614	0.911747	1977
51267	ENSG00000150048	CLEC1A	0.172513	0.125621	0.911747	1978
5827	ENSG00000176894	PXMP2	-0.11751	0.125637	0.911747	1979
727764	ENSG00000277400	MAFIP	0.283424	0.125733	0.911747	1980
6150	ENSG00000214026	MRPL23	-0.0827763	0.125741	0.911747	1981
79867	ENSG00000168778	TCTN2	-0.0930528	0.125846	0.911747	1982
723778	ENSG00000284049	MIR650	-0.239261	0.125877	0.911747	1983
115350	ENSG00000163534	FCRL1	0.139949	0.126024	0.911747	1984
8565	ENSG00000134684	YARS	-0.101567	0.126097	0.911747	1985
6868	ENSG00000151694	ADAM17	0.103169	0.126138	0.911747	1986
3458	ENSG00000111537	IFNG	-0.286681	0.126302	0.911747	1987
399900	ENSG00000279491	LOC399900	0.0970664	0.126308	0.911747	1988
26520	ENSG00000100575	TIMM9	-0.0761975	0.126397	0.911747	1989
9252	ENSG00000100784	RPS6KA5	0.114783	0.126493	0.911747	1990
575	ENSG00000181790	ADGRB1	-0.13773	0.126556	0.911747	1991
201725	ENSG00000205208	C4orf46	-0.0935439	0.126596	0.911747	1992
100506241	ENSG00000215403	LL22NC01-81G9.3	0.10623	0.126649	0.911747	1993
162466	ENSG00000173868	PHOSPHO1	0.162167	0.126681	0.911747	1994
84518	ENSG00000105427	CNFN	-0.211188	0.126702	0.911747	1995
84067	ENSG00000051009	FAM160A2	0.0577954	0.126739	0.911747	1996
10999	ENSG00000167114	SLC27A4	-0.0785847	0.126844	0.911747	1997
23212	ENSG00000179041	RRS1	-0.0855259	0.126849	0.911747	1998
[truncated: 12,610 more rows]

## Sheet: S4 pathway analysis
Enrichment results obtained by submitting the full list of nominally associated genes (standard model) to KOBAS 3.0.
Pathway	DB	Pathway ID	Input Genes	Pathway Genes	FDR
Natural killer cell mediated cytotoxicity	KEGG	hsa04650	6	135	0.00128
Immunoregulatory interactions between a Lymphoid and a non-Lymphoid cell	Reactome	R-HSA-198933	5	120	0.0061
Graft-versus-host disease	KEGG	hsa05332	3	42	0.0286
Type I diabetes mellitus	KEGG	hsa04940	3	44	0.0286
Chondroitin sulfate/dermatan sulfate metabolism	Reactome	R-HSA-1793185	3	49	0.0322

## Sheet: S5 enrichment Open Target
Enrichment analysis using Open-Target database on DEG list with FDR < 0.25
Disease	P Value	FDR	N target
cytomegalovirus infection	5e-18	1.74e-14	26
type I diabetes mellitus	1e-11	3.48e-08	37
brucellosis	5e-11	1.74e-07	16
genetic disorder	1e-10	3.48e-07	78
systemic lupus erythematosus	1e-10	3.48e-07	36
autoimmune disease	2e-10	6.96e-07	55
skeletal system disease	2e-10	6.96e-07	70
rheumatic disease	4e-10	1.39e-06	46
immune system disease	4e-10	1.39e-06	66
neoplasm	6e-10	2.08e-06	88

## Sheet: S6 Allele frequencies
Locus	Allele	Total alleles in ASD	Total Alleles in Healthy Sib	Frequencies in ASD	Frequencies in Healthy Sib	Independency test chisquare p.value
HLA_A	HLA_A*01	14	16	0.0921053	0.105263	0.8475
	HLA_A*02	41	35	0.269737	0.230263	0.507801
	HLA_A*03	13	11	0.0855263	0.0723684	0.831567
	HLA_A*11	7	8	0.0460526	0.0526316	1
	HLA_A*23	4	4	0.0263158	0.0263158	1
	HLA_A*24	16	17	0.105263	0.111842	1
	HLA_A*25	4	3	0.0263158	0.0197368	1
	HLA_A*26	8	8	0.0526316	0.0526316	1
	HLA_A*29	4	6	0.0263158	0.0394737	0.747785
	HLA_A*30	10	13	0.0657895	0.0855263	0.664463
	HLA_A*31	8	5	0.0526316	0.0328947	0.570745
	HLA_A*32	11	13	0.0723684	0.0855263	0.831567
	HLA_A*33	5	3	0.0328947	0.0197368	0.720119
	HLA_A*34	1	1	0.00657895	0.00657895	1
	HLA_A*66	0	2	0	0.0131579	0.478049
	HLA_A*68	6	6	0.0394737	0.0394737	1
	HLA_A*69	0	1	0	0.00657895	1
	TOTAL	152	152
HLA_B	HLA_B*07	5	8	0.0328947	0.0526316	0.570745
	HLA_B*08	8	6	0.0526316	0.0394737	0.784364
	HLA_B*13	5	7	0.0328947	0.0460526	0.76834
	HLA_B*14	4	6	0.0263158	0.0394737	0.747785
	HLA_B*15	7	8	0.0460526	0.0526316	1
	HLA_B*18	29	27	0.190789	0.177632	0.882382
	HLA_B*27	2	3	0.0131579	0.0197368	1
	HLA_B*35	26	18	0.171053	0.118421	0.25383
	HLA_B*37	2	2	0.0131579	0.0131579	1
	HLA_B*38	5	7	0.0328947	0.0460526	0.76834
	HLA_B*39	7	5	0.0460526	0.0328947	0.76834
	HLA_B*40	6	2	0.0394737	0.0131579	0.28242
	HLA_B*41	0	2	0	0.0131579	0.478049
	HLA_B*42	1	1	0.00657895	0.00657895	1
	HLA_B*44	13	14	0.0855263	0.0921053	1
	HLA_B*45	1	3	0.00657895	0.0197368	0.614738
	HLA_B*47	1	0	0.00657895	0	1
	HLA_B*49	6	2	0.0394737	0.0131579	0.28242
	HLA_B*50	2	1	0.0131579	0.00657895	1
	HLA_B*51	12	12	0.0789474	0.0789474	1
	HLA_B*52	1	3	0.00657895	0.0197368	0.614738
	HLA_B*53	1	1	0.00657895	0.00657895	1
	HLA_B*55	3	4	0.0197368	0.0263158	1
	HLA_B*57	4	6	0.0263158	0.0394737	0.747785
	HLA_B*58	1	4	0.00657895	0.0263158	0.367123
	TOTAL	152	152
HLA_C	HLA_C*01	3	6	0.0197368	0.0394737	0.498558
	HLA_C*02	9	6	0.0592105	0.0394737	0.596369
	HLA_C*03	6	8	0.0394737	0.0526316	0.784364
	HLA_C*04	26	22	0.171053	0.144737	0.637023
	HLA_C*05	16	16	0.105263	0.105263	1
	HLA_C*06	15	17	0.0986842	0.111842	0.85175
	HLA_C*07	38	34	0.25	0.223684	0.685688
	HLA_C*08	4	6	0.0263158	0.0394737	0.747785
	HLA_C*12	18	17	0.118421	0.111842	1
	HLA_C*14	4	4	0.0263158	0.0263158	1
	HLA_C*15	6	6	0.0394737	0.0394737	1
	HLA_C*16	6	7	0.0394737	0.0460526	1
	HLA_C*17	1	3	0.00657895	0.0197368	0.614738
	TOTAL	152	152
HLA_DMA	HLA_DMA*01	152	152	1	1
HLA_DMB	HLA_DMB*01	152	152	1	1
HLA_DOA	HLA_DOA*01	152	152	1	1
HLA_DOB	HLA_DOB*01	152	152	1	1
HLA_DPA1	HLA_DPA1*01	111	116	0.730263	0.763158	0.597833
	HLA_DPA1*02	40	34	0.263158	0.223684	0.503986
	HLA_DPA1*03	1	2	0.00657895	0.0131579	1
	TOTAL	152	152
HLA_DPB1	HLA_DPB1*01	4	4	0.0263158	0.0263158	1
	HLA_DPB1*02	31	28	0.203947	0.184211	0.771786
	HLA_DPB1*03	12	6	0.0789474	0.0394737	0.224354
	HLA_DPB1*04	53	58	0.348684	0.381579	0.633723
	HLA_DPB1*05	0	2	0	0.0131579	0.478049
	HLA_DPB1*06	2	3	0.0131579	0.0197368	1
	HLA_DPB1*09	1	4	0.00657895	0.0263158	0.367123
	HLA_DPB1*10	4	1	0.0263158	0.00657895	0.367123
	HLA_DPB1*1009	1	0	0.00657895	0	1
	HLA_DPB1*104	1	1	0.00657895	0.00657895	1
	HLA_DPB1*105	4	8	0.0263158	0.0526316	0.37689
	HLA_DPB1*11	4	4	0.0263158	0.0263158	1
	HLA_DPB1*126	2	4	0.0131579	0.0263158	0.680092
	HLA_DPB1*13	5	4	0.0328947	0.0263158	1
	HLA_DPB1*131	1	1	0.00657895	0.00657895	1
	HLA_DPB1*14	8	7	0.0526316	0.0460526	1
	HLA_DPB1*15	2	1	0.0131579	0.00657895	1
	HLA_DPB1*17	11	6	0.0723684	0.0394737	0.318056
	HLA_DPB1*19	0	1	0	0.00657895	1
	HLA_DPB1*20	0	1	0	0.00657895	1
	HLA_DPB1*23	1	0	0.00657895	0	1
	HLA_DPB1*364	0	1	0	0.00657895	1
	HLA_DPB1*416	1	2	0.00657895	0.0131579	1
	HLA_DPB1*584	0	1	0	0.00657895	1
	HLA_DPB1*674	0	1	0	0.00657895	1
	HLA_DPB1*701	0	1	0	0.00657895	1
	HLA_DPB1*849	1	0	0.00657895	0	1
	HLA_DPB1*926	2	2	0.0131579	0.0131579	1
	HLA_DPB1*939	1	0	0.00657895	0	1
	TOTAL	152	152
HLA_DPB2	HLA_DPB2*01	21	15	0.138158	0.0986842	0.374788
	HLA_DPB2*02	12	8	0.0789474	0.0526316	0.487658
	HLA_DPB2*03	105	115	0.690789	0.756579	0.248367
	TOTAL	138	138
HLA_DQA1	HLA_DQA1*01	56	52	0.368421	0.342105	0.719209
	HLA_DQA1*02	18	29	0.118421	0.190789	0.112641
	HLA_DQA1*03	18	13	0.118421	0.0855263	0.448383
	HLA_DQA1*04	4	4	0.0263158	0.0263158	1
	HLA_DQA1*05	55	54	0.361842	0.355263	1
	HLA_DQA1*06	1	0	0.00657895	0	1
	TOTAL	152	152
HLA_DQA2	HLA_DQA2*01	36	40	0.236842	0.263158	0.691102
HLA_DQB1	HLA_DQB1*02	32	41	0.210526	0.269737	0.282762
	HLA_DQB1*03	60	55	0.394737	0.361842	0.63617
	HLA_DQB1*04	3	4	0.0197368	0.0263158	1
	HLA_DQB1*05	42	33	0.276316	0.217105	0.287177
	HLA_DQB1*06	15	19	0.0986842	0.125	0.585114
	TOTAL	152	152
HLA_DRA	HLA_DRA*01	152	152	1	1
HLA_DRB1	HLA_DRB1*01	12	9	0.0789474	0.0592105	0.651025
	HLA_DRB1*03	16	19	0.105263	0.125	0.719309
	HLA_DRB1*04	17	12	0.111842	0.0789474	0.434823
	HLA_DRB1*07	18	29	0.118421	0.190789	0.112641
	HLA_DRB1*08	5	4	0.0328947	0.0263158	1
	HLA_DRB1*09	2	1	0.0131579	0.00657895	1
	HLA_DRB1*10	4	4	0.0263158	0.0263158	1
	HLA_DRB1*11	33	29	0.217105	0.190789	0.66936
	HLA_DRB1*12	1	3	0.00657895	0.0197368	0.614738
	HLA_DRB1*13	13	14	0.0855263	0.0921053	1
	HLA_DRB1*14	10	10	0.0657895	0.0657895	1
	HLA_DRB1*15	7	9	0.0460526	0.0592105	0.797294
	HLA_DRB1*16	14	9	0.0921053	0.0592105	0.385657
	TOTAL	152	152
HLA_DRB2	HLA_DRB2*01	30	56	0.197368	0.368421	0.00145526
HLA_DRB3	HLA_DRB3*01	29	21	0.190789	0.138158	0.278803
	HLA_DRB3*02	112	126	0.736842	0.828947	0.0705279
	HLA_DRB3*03	7	5	0.0460526	0.0328947	0.76834
	TOTAL	148	152
HLA_DRB4	HLA_DRB4*01	144	130	0.947368	0.855263	0.0124185
HLA_DRB5	HLA_DRB5*01	57	70	0.375	0.460526	0.162865
	HLA_DRB5*02	59	44	0.388158	0.289474	0.0897954
	TOTAL	116	114
HLA_DRB7	HLA_DRB7*01	12	16	0.0789474	0.105263	0.551837
HLA_E	HLA_E*01	152	152	1	1
HLA_F	HLA_F*01	152	152	1	1
HLA_G	HLA_G*01	144	134	0.947368	0.881579	0.0649301
HLA_H	HLA_H*01	53	60	0.348684	0.394737	0.476412
	HLA_H*02	97	91	0.638158	0.598684	0.554966
	HLA_H*03	2	1	0.0131579	0.00657895	1
	TOTAL	152	152
HLA_J	HLA_J*01	141	137	0.927632	0.901316	0.538392
	HLA_J*02	9	9	0.0592105	0.0592105	1
	TOTAL	150	146			1
HLA_K	HLA_K*01	150	150	0.986842	0.986842	0.131052
HLA_L	HLA_L*01	152	148	1	0.973684	0.28634
HLA_S	HLA_S*01	130	122	0.855263	0.802632	0.86799
HLA_U	HLA_U*01	20	22	0.131579	0.144737	0.171255
HLA_V	HLA_V*01	10	4	0.0657895	0.0263158	0.86232
HLA_W	HLA_W*01	20	18	0.131579	0.118421	0.680092
	HLA_W*02	2	4	0.0131579	0.0263158	0.299206
	HLA_W*03	73	63	0.480263	0.414474	0.334704
	HLA_W*04	7	3	0.0460526	0.0197368	0.187428
	TOTAL	102	88
HLA_Y	HLA_Y*01	48	60	0.315789	0.394737	0.00375294
	HLA_Y*02	78	52	0.513158	0.342105	0.808001
	HLA_Y*03	8	10	0.0526316	0.0657895	0.478049
	TOTAL	134	122
